# Supplementary material for: UBE2G1 governs the destruction of cereblon neomorphic substrates
Source: eLife. 2018 Sep 20;7:e40958. doi: 10.7554/eLife.40958 (PMC6185104; doi:10.7554/eLife.40958)
Supplement: Figure 1—source data 1. [file elife-40958-fig1-data1.xlsx]

## Sheet: Sheet1
	Figure 1B	ePL luminescence signal
		DMSO			POM (µM)
					0.001	0.00316	0.01	0.0316	0.1	0.316	1	3.16	10
	Control	13480	14080	11480	12400	11920	12600	11000	9160	6520	6000	4440	4440
		13680	12520	12320	13960	11600	10960	10120	9040	6560	5920	4920	5120
					13440	10840	11040	9400	8040	6760	5160	4560	4000
					12480	12720	8080	9240	7040	7080	5280	5120	3600
	sgNT-1	8800	9640	8760	8480	8960	8440	6720	6440	5080	4440	3120	3840
		9040	9200	7200	9720	7680	6880	7200	6840	5200	4400	4480	3080
					8320	9680	6800	6400	7000	4680	4680	3680	3760
					9240	9000	8720	7440	6040	4920	4320	3920	3640
	sgNT-2	9760	8680	10400	9280	11520	10080	8680	7560	5400	4160	3560	3760
		9560	11280	10400	10400	10160	11440	8280	7200	5320	5240	5080	3320
					9120	9120	8360	7840	5760	5480	3880	4080	4480
					11000	8160	7200	7760	7240	4760	6120	4520	4760
	sgNT-3	9560	10280	10080	11120	9640	9280	7400	6920	5320	5520	3440	3960
		10560	12080	11080	9200	10080	8600	8680	7600	6280	4840	5240	4440
					10440	11520	9400	8760	7560	6200	4680	4560	4440
					10760	10920	8480	8520	7680	6240	6000	5360	4080
	sgUBE2G1-1	7440	7600	6880	5520	6480	6560	6480	6200	5080	4920	4000	3360
		8040	7960	7000	6240	6240	8040	6360	6800	6480	4800	4760	3400
					8080	7080	8040	6200	6760	5480	5440	3480	3800
					7720	7000	6760	6440	6400	5680	4400	5000	3080
	sgUBE2G1-5	8040	6480	8120	8640	7200	7760	6840	6360	6640	5760	5000	4040
		9240	7280	7640	9800	10160	7240	7080	7200	7200	6000	5040	4480
					7000	8840	6880	7520	6800	5600	4520	4240	3880
					7680	10000	9160	7520	7360	5920	6040	5120	4040
	sgUBE2G1-6	8640	8480	8160	9640	9040	8960	7760	7960	6040	5360	5120	4880
		8280	9800	7320	8520	9080	8320	8920	7000	6520	4920	5000	4280
					8720	9600	9240	7560	7600	6640	5520	5360	4120
					8520	10000	9480	7240	8040	6200	6160	4640	3600
