# Supplementary material for: UBE2G1 governs the destruction of cereblon neomorphic substrates
Source: eLife. 2018 Sep 20;7:e40958. doi: 10.7554/eLife.40958 (PMC6185104; doi:10.7554/eLife.40958)
Supplement: Figure 1—figure supplement 1—source data 1. [file elife-40958-fig1-figsupp1-data1.xlsx]

## Sheet: Sheet1
	Figure 1-figure supplement 1A		ePL luminescence signal
		DMSO	POM (µM)
			0.001	0.003162	0.01	0.03162	0.1	0.3162	1	3.162	10
	Parental	37120	37280	34080	32720	33400	23400	23440	19520	14360	14240
		38680	35560	33400	33440	30480	28440	21280	20280	15600	15200
		35680	38120	35040	35680	31400	30280	22640	17240	17800	13320
		36880	34160	35800	34960	32120	28560	21920	20760	16040	14480
	sgNT-3	19600	20840	20040	20160	17800	17920	11720	11880	9960	8800
		17080	19360	18920	18160	15760	14400	13440	10920	10040	8680
		19640	20280	20680	19760	15520	15480	12760	11200	11160	9760
		18800	20320	18360	17520	16480	14360	11880	11680	9480	8320
	sgCRBN-8	15800	19120	19040	16080	16160	17920	15920	15680	17280	17040
		16680	13880	16280	17560	16680	17480	17160	15320	13680	14760
		18400	18640	17560	15560	16880	16640	17040	16920	16040	15160
		15520	17960	14480	15720	16880	15240	17520	12840	14920	16360
