# Supplementary material for: UBE2G1 governs the destruction of cereblon neomorphic substrates
Source: eLife. 2018 Sep 20;7:e40958. doi: 10.7554/eLife.40958 (PMC6185104; doi:10.7554/eLife.40958)
Supplement: Figure 1—figure supplement 2—source data 1. [file elife-40958-fig1-figsupp2-data1.xlsx]

## Sheet: Sheet1
	Figure 1-figure supplement 2A		ePL luminescence signal
		DMSO			POM (µM)
					0.001	0.00316	0.01	0.0316	0.1	0.316	1	3.16	10
	Control	13480	14080	11480	12400	11920	12600	11000	9160	6520	6000	4440	4440
		13680	12520	12320	13960	11600	10960	10120	9040	6560	5920	4920	5120
					13440	10840	11040	9400	8040	6760	5160	4560	4000
					12480	12720	8080	9240	7040	7080	5280	5120	3600
	sgNT-1	8800	9640	8760	8480	8960	8440	6720	6440	5080	4440	3120	3840
		9040	9200	7200	9720	7680	6880	7200	6840	5200	4400	4480	3080
					8320	9680	6800	6400	7000	4680	4680	3680	3760
					9240	9000	8720	7440	6040	4920	4320	3920	3640
	sgNT-2	9760	8680	10400	9280	11520	10080	8680	7560	5400	4160	3560	3760
		9560	11280	10400	10400	10160	11440	8280	7200	5320	5240	5080	3320
					9120	9120	8360	7840	5760	5480	3880	4080	4480
					11000	8160	7200	7760	7240	4760	6120	4520	4760
	sgNT-3	9560	10280	10080	11120	9640	9280	7400	6920	5320	5520	3440	3960
		10560	12080	11080	9200	10080	8600	8680	7600	6280	4840	5240	4440
					10440	11520	9400	8760	7560	6200	4680	4560	4440
					10760	10920	8480	8520	7680	6240	6000	5360	4080
	sgUBE2NL-1	9920	9080	8200	7880	7760	8520	7920	6000	5240	3560	3800	3520
		8080	8760	9320	9800	8280	8240	6920	6320	4880	4080	3400	3760
					9400	7920	8720	6920	6360	5120	4360	3560	3160
					8160	6920	8520	6800	5680	4840	3680	3920	3360
	sgUBE2NL-2	9120	7360	8680	8320	7480	8960	7760	5840	4480	3600	3880	3360
		6880	8040	7920	7360	8120	6800	6400	5720	4680	3480	3680	3880
					8640	8720	7280	7160	5960	4720	4040	3600	3560
					9640	8520	8120	6080	6560	4120	4400	3320	3000
	sgUBE2NL-6	10080	11840	11040	9800	9240	9280	8640	7760	5560	5280	4640	4000
		10120	9400	10520	8840	10440	9960	8360	7280	6200	4440	3720	3840
					9760	9120	9680	9280	7000	7320	4840	4480	4320
					11400	10760	10720	9000	7120	5680	4400	4800	4280
	Figure 1-figure supplement 2B		ePL luminescence signal
		DMSO			POM (µM)
					0.001	0.00316	0.01	0.0316	0.1	0.316	1	3.16	10
	Control	16880	14560	14120	15600	13040	11560	9800	8320	6320	5440	4200	4200
		13040	12520	12080	13800	13160	12480	11640	8840	5800	5160	4360	4280
					15200	13200	13200	8280	9600	6320	5360	5160	3920
					14040	13440	13080	8480	7720	6840	5560	5000	4160
	sgUBE2A-1	5120	4840	4360	4680	4360	4560	3720	2920	2200	1680	1640	1720
		3720	4760	4120	3960	3840	4640	3120	2240	1920	2120	2040	1760
					5560	4920	4760	2960	3040	2640	2760	1520	1560
					5240	3520	3360	3680	2720	2120	2200	2040	1680
	sgUBE2A-2	6040	5560	5640	6360	6280	4760	3400	3640	2760	3040	2520	2080
		6000	6320	6760	7160	6920	6120	4400	3520	3440	2240	1880	1480
					5440	6120	6400	4160	4360	3840	3000	2520	2080
					6120	6840	5400	4120	4160	2760	2600	3120	2240
	sgUBE2A-3	6760	5760	7720	7920	5520	6520	4920	4120	2760	2880	2360	2600
		7000	7120	5960	7120	6080	6320	5320	4160	3400	2520	2000	2000
					7200	6440	6480	4760	3680	3360	2560	2560	2600
					6680	4920	6520	4680	4600	3560	2520	2280	2280
	sgUBE2B-1	6960	7200	8080	6960	8200	5840	5440	4400	3760	2960	2800	2440
		7200	6920	6920	9080	7920	6800	4880	4320	3640	3200	2480	2640
					6600	6440	7480	6040	4040	3720	3800	3440	2560
					7040	7600	6560	5840	5000	4000	2920	2520	2800
	sgUBE2B-2	7400	6520	6880	7680	7480	6840	5400	4240	3520	3000	2520	2400
		7320	7440	5920	6880	6440	6160	5280	4320	3040	2720	2960	2600
					7800	6920	7400	6040	4560	3640	3000	3280	2240
					8360	7400	6400	5120	4000	3160	3160	2600	2680
	sgUBE2B-5	8160	7080	7000	9640	6800	6320	4560	5240	4080	3000	2880	2440
		6040	8960	7840	7000	7520	6400	5680	5640	3240	2920	2840	2880
					6560	6920	6800	5520	5120	4120	3080	3600	2840
					7040	6760	7080	5840	3640	2840	2800	2960	2880
	Figure 1-figure supplement 2C		ePL luminescence signal
		DMSO			POM (µM)
					0.001	0.00316	0.01	0.0316	0.1	0.316	1	3.16	10
	Control	14720	14520	13600	14440	13200	12760	12440	6960	6320	5680	4680	4440
		16320	16920	17200	14880	13280	13400	11480	7960	7160	5480	4960	3720
					14480	15480	13720	12320	9400	6240	5880	4560	4680
					14160	14760	13800	12160	8680	7440	5520	4840	5080
	sgUBE2C-1	9360	8960	9440	8520	7320	6440	5920	4120	4480	3920	2760	2680
		8040	10280	8760	7920	7520	7160	5320	5280	3880	3280	2920	3400
					7160	9440	8160	7200	5280	4520	2960	3360	2920
					8160	6920	8320	6800	5600	3760	3920	3120	3120
	sgUBE2C-3	5960	7640	7000	6960	6680	4920	4400	3880	3320	2880	3000	3000
		7080	8560	7200	6880	6480	6880	5040	3480	3640	3520	2680	2680
					5920	6640	7000	5000	4120	3280	2720	2720	3080
					6120	5680	8080	5640	4040	3080	3000	2560	2360
	sgUBE2C-6	8200	8320	7840	7240	8280	7000	6080	5880	3160	3760	3160	2000
		7920	7480	7040	7960	7400	6320	5800	5160	4040	3600	2880	2480
					7920	8400	5920	6480	4320	3120	3560	2560	2920
					8480	8160	6600	5760	4960	3160	3400	3000	2720
	sgUBE2D1-1	5320	5400	4800	6520	5280	4880	3720	4400	2560	2520	2240	2320
		6840	6880	6200	4400	5000	5880	4240	4120	2920	2880	2440	1960
					6160	5800	4760	4200	3880	2400	2680	2360	2280
					5680	5400	4080	4480	2960	2960	2880	2280	2280
	sgUBE2D1-2	4800	5200	5600	5880	6000	5600	4400	4080	2800	2280	2560	1920
		6120	6400	5480	5720	6440	5240	4240	3880	3200	2720	3400	2640
					6200	5920	5080	5360	3600	3160	2280	2240	2400
					6320	8080	5840	4080	3160	3200	2800	2280	2080
	sgUBE2D1-3	7160	7360	8160	6040	6520	6200	5520	4600	3560	3200	2600	2680
		8160	7520	6920	7640	7480	6720	5000	4280	3160	3320	2800	2480
					7400	8680	7640	5880	4160	3760	3240	3280	2680
					8000	6840	7320	5840	4000	2920	2800	2840	2840
	Figure 1-figure supplement 2D		ePL luminescence signal
		DMSO			POM (µM)
					0.001	0.00316	0.01	0.0316	0.1	0.316	1	3.16	10
	Control	15160	14520	18680	14280	13520	13320	11600	9560	7240	5400	4320	4080
		13280	17520	18720	16320	16120	13320	12600	7440	5760	5000	4840	5040
					15560	15240	13600	11560	9600	6360	5640	4560	4040
					17080	15400	12240	11440	8840	6560	6600	5200	4800
	sgUBE2D2-1	5440	6120	5680	4880	3480	5600	3400	3360	2720	2120	2200	2080
		3880	5440	4920	5720	4400	3880	4400	3080	3040	2440	2120	1800
					4320	4600	4320	3680	3640	3080	2400	2400	2200
					6600	4520	4960	2880	3320	2560	2440	2360	2160
	sgUBE2D2-2	5720	7080	6040	6000	5360	5240	4320	4080	3360	2200	2200	2080
		7160	8600	7160	6520	6400	6680	5400	4440	3440	2520	2480	2280
					5360	7040	5480	5160	4200	3480	3000	2280	2760
					6520	6320	6240	4760	4080	3040	2680	2640	2480
	sgUBE2D2-4	5080	5400	6240	5240	6160	6000	5080	3720	3560	2640	2200	2600
		7320	5040	5560	6000	6520	5400	5120	5400	3600	2760	2960	2480
					5680	6320	5040	4560	4720	3240	2440	2480	2920
					5760	6280	5360	4200	3520	2760	2920	3040	2120
	sgUBE2D3-4	7720	8240	7000	7120	6680	6120	5960	4440	4600	3000	3440	3320
		7480	7120	7480	8760	6920	6680	5440	4960	3760	4400	3600	2800
					7280	6880	7240	6000	4240	5000	3440	3000	2840
					7720	6640	7520	5800	6360	3880	3720	3080	3120
	sgUBE2D3-5	7040	6800	7160	7800	6240	7080	5760	5920	5080	4320	3920	2840
		7320	8320	8400	7480	7200	6760	8480	6600	4960	4680	3440	3720
					7000	6360	7440	6120	5720	4480	4320	3600	3280
					9440	7480	6960	6840	7120	4480	4440	3520	3320
	sgUBE2D3-7	7640	6920	7920	7480	7120	5800	6640	4760	4840	3400	3760	3080
		6840	6720	7520	7240	7800	7640	6240	4880	4840	4000	3760	3720
					6960	6640	7600	5400	4560	4560	3200	3040	3800
					8400	6480	7200	6320	4080	4520	3920	2880	3400
	Figure 1-figure supplement 2E		ePL luminescence signal
		DMSO			POM (µM)
					0.001	0.00316	0.01	0.0316	0.1	0.316	1	3.16	10
	Control	17920	14520	14440	15920	14640	12280	12080	8440	6880	6040	5240	4400
		15880	14480	17160	11440	12080	11600	14040	7960	5720	6560	5640	4120
					14480	13240	11280	11280	7960	7280	4760	4600	4160
					15320	14320	14760	12040	8200	7920	6240	5040	3840
	sgUBE2D4-1	7400	8080	9280	7640	5960	7520	5600	4880	3240	2880	3440	3000
		6840	6600	6880	7200	6600	7080	5160	4200	4040	2920	2720	3320
					7960	6960	5600	4600	4040	4280	2760	2840	2960
					8520	7840	7640	4800	4920	4000	3360	2600	3440
	sgUBE2D4-2	9120	9280	6760	6560	9200	6800	5520	5160	3600	2920	3360	2760
		6440	8520	8000	7920	8000	6400	6640	5280	3720	3440	3040	2640
					9240	6880	7200	6720	4640	3080	3640	2840	2880
					7360	8440	5960	6160	4520	3800	3080	2720	2760
	sgUBE2D4-3	6480	7480	7520	5840	6920	5480	5200	5160	3920	2960	2520	2520
		7400	7120	7840	7000	5160	5800	5040	5240	3080	2840	2520	2600
					4760	6560	5840	5400	3680	2840	3280	2480	2240
					7280	7760	5640	5400	4960	3760	3200	2480	2440
	sgUBE2E1-1	9040	8200	7960	7280	8360	7520	6280	4880	4360	3320	3240	3200
		7000	8160	9320	9680	8480	7560	7200	5640	4240	3800	3800	3200
					9320	8640	6960	6040	5400	3920	3240	3760	3160
					8320	7000	7240	6040	5200	4400	3880	2720	4160
	sgUBE2E1-3	7320	7720	6160	5680	6640	5920	5320	4840	4440	3320	2520	3040
		6560	6120	5960	8280	7280	5640	5440	4320	3720	4600	2600	3280
					7360	5880	6520	7520	3520	3560	3320	3480	3000
					7560	7160	8000	5040	4720	3840	3520	2680	2720
	sgUBE2E1-7	7000	6120	7440	6520	6440	6800	5960	4800	3720	3840	3680	3240
		7920	7640	8080	6840	7080	6160	6400	5240	3760	3760	3280	3160
					7240	6680	7520	5480	5080	3520	3320	3120	2720
					9200	8600	7520	6160	5000	4400	3280	3560	3000
	Figure 1-figure supplement 2F		ePL luminescence signal
		DMSO			POM (µM)
					0.001	0.00316	0.01	0.0316	0.1	0.316	1	3.16	10
	Control	14080	13480	15480	15360	13560	11920	11080	8040	8280	5440	4360	4640
		12040	12680	14120	15400	13840	10960	10400	7960	6840	4360	4480	4440
					13440	12520	12760	8800	7200	6480	6040	5040	4240
					10400	13520	11080	10440	8240	6160	6080	4800	4440
	sgUBE2E3-1	3800	5200	6200	5840	5360	4480	4080	3400	2880	2520	2960	2480
		4840	5760	5880	5400	4720	4440	3760	3360	2720	2760	2240	2000
					5160	4280	4760	3240	2680	2480	2680	2240	2040
					5720	6200	4360	4040	3320	3120	2520	2880	2240
	sgUBE2E3-2	4160	6360	5280	6000	5640	4040	4480	3760	3320	3080	3240	2640
		6400	6920	6680	7240	6600	5400	4720	3760	3320	3120	2640	2520
					5480	4640	5560	5440	3720	3640	2920	3280	2320
					5600	5480	5640	4720	4120	2800	2920	2520	2760
	sgUBE2E3-3	9080	8920	8040	8880	10680	7960	6320	5120	4040	3840	3320	2680
		9600	11160	9040	9320	10000	8200	6360	5520	4640	3440	3400	2960
					9480	9960	8000	6200	4760	4400	3480	3360	3400
					10400	9960	8120	4840	5800	3720	4280	3120	3040
	sgUBE2G1-1	7440	7600	6880	5520	6480	6560	6480	6200	5080	4920	4000	3360
		8040	7960	7000	6240	6240	8040	6360	6800	6480	4800	4760	3400
					8080	7080	8040	6200	6760	5480	5440	3480	3800
					7720	7000	6760	6440	6400	5680	4400	5000	3080
	sgUBE2G1-5	8040	6480	8120	8640	7200	7760	6840	6360	6640	5760	5000	4040
		9240	7280	7640	9800	10160	7240	7080	7200	7200	6000	5040	4480
					7000	8840	6880	7520	6800	5600	4520	4240	3880
					7680	10000	9160	7520	7360	5920	6040	5120	4040
	sgUBE2G1-6	8640	8480	8160	9640	9040	8960	7760	7960	6040	5360	5120	4880
		8280	9800	7320	8520	9080	8320	8920	7000	6520	4920	5000	4280
					8720	9600	9240	7560	7600	6640	5520	5360	4120
					8520	10000	9480	7240	8040	6200	6160	4640	3600
	Figure 1-figure supplement 2G		ePL luminescence signal
		DMSO			POM (µM)
					0.001	0.00316	0.01	0.0316	0.1	0.316	1	3.16	10
	Control	14080	13480	15480	15360	13560	11920	11080	8040	8280	5440	4360	4640
		12040	12680	14120	15400	13840	10960	10400	7960	6840	4360	4480	4440
					13440	12520	12760	8800	7200	6480	6040	5040	4240
					10400	13520	11080	10440	8240	6160	6080	4800	4440
	sgUBE2G2-3	9160	10640	9160	9000	8760	7160	7440	5920	4720	3840	3360	2880
		9880	9320	8680	8640	9840	8480	6200	5680	4360	3400	3680	2840
					8320	9560	7720	6640	5840	4760	4000	3240	3160
					9720	8880	8440	7400	6080	4120	3280	3120	3280
	sgUBE2G2-4	6840	8200	7640	8400	6160	6000	6440	4680	3560	3240	2800	3000
		8160	7520	7360	6960	5720	6600	5400	4880	3480	3160	2680	2880
					6800	7720	7120	6960	4040	4280	3120	3080	2560
					7520	7160	8120	5760	5040	4240	3760	3120	2960
	sgUBE2G2-7	8680	9280	7560	9760	6040	7600	6120	4080	3760	3360	3120	3200
		9240	9200	9280	7560	8120	7920	5720	5440	4000	4200	3720	3320
					6720	7120	6640	6120	4720	4120	3320	3240	3080
					8520	7840	6520	5880	4520	4040	3520	3240	3360
	sgUBE2H-2	7800	6880	8000	6960	7000	5760	6240	4960	3920	2960	2440	2480
		7160	8280	6040	7520	7440	6080	6400	4840	3480	3400	3160	2920
					7880	6320	7080	4640	3720	3640	3240	3280	2600
					6280	7840	5920	5080	5000	3600	2840	3320	2960
	sgUBE2H-5	7040	7960	8560	5440	7160	6400	5360	4560	3880	3560	2840	2320
		8640	8600	8120	7960	8040	7600	6280	4720	5040	3560	3800	3440
					9160	8240	8800	4680	4680	4240	3320	3200	2960
					8280	7640	5960	6240	5080	3280	3640	3160	2880
	sgUBE2H-8	10240	9600	8520	7960	8800	8000	7360	5800	4840	3560	4080	3360
		9920	9560	9400	9120	8120	7520	7480	6400	4800	4520	3320	3440
						8080	7360	7120	5320	4640	4200	3960	2680
						7800	9520	7000	4880	5040	4160	3640	3640
	Figure 1-figure supplement 2H		ePL luminescence signal
		DMSO			POM (µM)
					0.001	0.00316	0.01	0.0316	0.1	0.316	1	3.16	10
	Control	14080	13480	15480	15360	13560	11920	11080	8040	8280	5440	4360	4640
		12040	12680	14120	15400	13840	10960	10400	7960	6840	4360	4480	4440
					13440	12520	12760	8800	7200	6480	6040	5040	4240
					10400	13520	11080	10440	8240	6160	6080	4800	4440
	sgUBE2I-5	7280	6480	6720	6400	7520	5520	5160	4400	2800	3000	2600	2560
		6040	6120	6000	6120	6280	5040	4640	4400	2680	3440	2640	2400
					6600	6080	5160	4680	4000	3080	2920	2840	2760
					5800	5920	7120	4960	4680	3360	2960	2880	2920
	sgUBE2I-7	6120	8360	8760	9320	7520	6560	6640	5200	4080	3880	3120	3200
		8000	8240	9600	8400	8400	6440	5760	5040	4240	3720	2960	3360
					8560	7440	6840	6360	5040	4040	3680	3400	2800
					9640	7800	8000	5560	6000	4120	3800	4000	2760
	sgUBE2I-8	7240	6920	7000	6760	5920	6400	4680	3560	3000	2360	2720	2120
		7240	7200	9600	8680	7400	6200	5400	4120	2840	3560	2520	2840
					5680	6480	6520	5240	4800	3800	2960	2480	2480
					6720	7240	5360	5360	4120	4040	3160	2440	2600
	sgUBE2L3-2	6280	7760	7080	6000	5840	7360	5480	5000	4080	2760	2800	2400
		6760	7600	6960	8400	6040	6320	5360	4360	4280	3160	2480	2560
					6440	6480	5960	5480	4320	3400	3240	2920	2200
					9520	6840	5880	6000	4480	4160	3520	2600	2320
	sgUBE2L3-3	6200	8320	7440	8720	6920	5520	5640	4760	3760	3280	2880	2520
		8560	7360	7480	6000	6600	6520	6080	4840	3160	3400	2640	2680
					6520	8600	5760	5280	5360	3560	2760	3000	3000
					6000	7120	6200	5480	4120	3680	3240	3480	2960
	sgUBE2L3-7	7640	8840	7400	7040	9760	6120	7240	4760	3760	3560	3480	2680
		8120	7920	8720	8120	8040	6480	5920	5280	4000	3240	2760	3120
					7880	7080	7720	4600	5000	4120	3880	3080	2800
					7440	7880	7400	5960	4040	4560	3600	2960	2960
	Figure 1-figure supplement 2I		ePL luminescence signal
		DMSO			POM (µM)
					0.001	0.00316	0.01	0.0316	0.1	0.316	1	3.16	10
	Control	14080	13480	15480	15360	13560	11920	11080	8040	8280	5440	4360	4640
		12040	12680	14120	15400	13840	10960	10400	7960	6840	4360	4480	4440
					13440	12520	12760	8800	7200	6480	6040	5040	4240
					10400	13520	11080	10440	8240	6160	6080	4800	4440
	sgUBE2L6-6	7880	6920	6880	6560	8080	6560	4560	3640	3960	3200	2680	2080
		6280	6800	6760	6160	6440	6080	5680	3960	2800	2800	2400	2160
					7000	6360	5280	4640	3640	3480	2520	2560	2840
					8080	7040	6040	5520	4000	3320	2400	2160	2040
	sgUBE2L6-7	9680	8000	8720	8280	9120	7040	6600	4680	4080	4000	2680	2520
		7200	9480	8600	8360	8640	8640	6960	5120	4040	4040	2640	2600
					8840	9200	8280	5840	4920	4480	3960	2960	3480
					7400	8880	9240	5240	5280	3840	3960	2840	3200
	sgUBE2L6-8	9640	9640	9680	9800	8560	8720	7720	5600	3920	4160	3680	3320
		9080	10200	8000	8440	9600	7840	7200	5760	5200	2920	4320	3160
					9320	9800	8240	5360	5960	4600	3880	4000	3360
					8040	8360	7800	6600	6600	4680	3920	3720	3480
	sgUBE2M-1		8640	10680	9960	7400	7720	7480	5520	6440	4600	4000	4760
			10240	10680	9120	10120	9880	7160	6120	5720	5200	3320	4240
					8920	10520	8200	6960	6080	4680	4720	4000	4440
					8360	8960	8160	7720	6680	7080	5520	4120	3680
	sgUBE2M-2	6760	7000	7600	6720	8080	7360	6200	4120	4440	3840	3160	2960
		7160	7400	7760	6600	6360	5960	6040	4960	3800	4000	3040	2800
					7000	6280	5400	7200	4520	3840	3200	3040	3000
					7720	6640	6200	5720	5520	4160	4120	3600	2840
	sgUBE2M-3	7280	7640	7440	8560	7720	7480	6200	6480	4880	4600	4600	4040
		8720	9200	7720	7480	7240	9000	7040	7200	5760	4760	3960	4040
					8000	8760	8520	7160	5680	5480	4680	3360	4200
						7280	7640	5800	5920	6400	5160	4800	4520
	Figure 1-figure supplement 2J		ePL luminescence signal
		DMSO			POM (µM)
					0.001	0.00316	0.01	0.0316	0.1	0.316	1	3.16	10
	Control	14080	13480	15480	15360	13560	11920	11080	8040	8280	5440	4360	4640
		12040	12680	14120	15400	13840	10960	10400	7960	6840	4360	4480	4440
					13440	12520	12760	8800	7200	6480	6040	5040	4240
					10400	13520	11080	10440	8240	6160	6080	4800	4440
	sgUBE2N-2	9560	8240	10800	11520	9320	8080	7240	5480	4680	3760	4160	3120
		10600	9280	10040	9200	9680	10000	7560	6160	4960	4760	3160	3440
					9120	8240	8880	7880	5160	5000	3680	3240	3360
					9360	9680	9440	7120	5880	5240	3480	3000	3560
	sgUBE2N-3	9880	6960	6680	7800	8840	7400	6040	4760	4120	3560	3200	2840
		8360	8440	7800	8200	7080	7160	7200	4800	3800	3400	3400	2840
					8880	8040	6400	5400	4600	4680	3640	2880	2680
					7240	7160	6400	6880	5080	3720	3480	2840	3120
	sgUBE2N-4	8800	9960	10560	7080	7600	10440	6560	5120	4680	3160	3200	3360
		9400	11520	10080	10600	8760	7800	6280	6040	4320	3720	3520	3560
					10760	8480	7520	7440	5880	5440	4080	3520	3880
					10240	8880	8480	6240	4840	4360	3800	3440	3040
	sgUBE2V1-4	8240	8480	8240	9440	9040	7480	6360	4640	4360	3240	3360	2600
		10560	9600	9720	7320	8440	7200	6000	5960	4200	3920	3520	3320
					7200	8560	8640	6920	5160	4440	5440	3120	2840
					7280	7320	7080	5920	5200	3520	3600	2960	2800
	sgUBE2V1-6	12640	10240	12520	11240	11720	9480	7880	7880	5000	3840	3400	2920
		12280	12840	11760	10040	11200	11000	8800	6960	5320	4360	3240	3680
					11400	10960	10760	8680	7000	5120	3960	3920	3640
					10640	11360	10640	10080	5720	5480	4120	3800	3520
	sgUBE2V1-8	9200	9560	9480	9640	9640	7840	6520	5800	4840	4000	3520	3120
		8520	10280	11800	8840	8560	9600	5520	7480	5200	3960	2960	3240
					7680	9520	8760	8800	6480	3840	3240	3600	2800
					10200	9080	8760	8120	5720	4040	4240	3440	3880
	Figure 1-figure supplement 2K		ePL luminescence signal
		DMSO			POM (µM)
					0.001	0.00316	0.01	0.0316	0.1	0.316	1	3.16	10
	Control	14080	13480	15480	15360	13560	11920	11080	8040	8280	5440	4360	4640
		12040	12680	14120	15400	13840	10960	10400	7960	6840	4360	4480	4440
					13440	12520	12760	8800	7200	6480	6040	5040	4240
					10400	13520	11080	10440	8240	6160	6080	4800	4440
	sgUBE2V2-4	10560	9400	8440	10920	9840	8520	6800	5560	4440	4200	3680	2720
		9280	11080	10480	9200	9200	9400	6560	4880	3800	3320	3920	2520
					10040	7920	8200	6280	5160	4920	4040	3240	3720
					8600	9160	8000	6720	5880	4080	3080	4320	3040
	sgUBE2V2-7	8160	9200	9440	8760	7320	9000	6160	6080	5080	3920	3040	2640
		8760	8400	9680	10080	8600	9320	7160	6800	4520	3600	3680	2560
					9080	8920	7640	6760	6200	4400	3880	3480	2680
					9480	9440	7840	7360	5600	4120	4160	3880	2920
	sgUBE2V2-8	9160	10600	10200	11320	9480	8320	6240	6640	4560	3640	3400	3360
		12840	8000	9000	11120	10920	9800	7920	6080	4800	5280	3520	3520
					10080	10120	8320	6000	5560	4720	5000	4040	3720
					9360	10240	10600	7880	5360	4560	4120	3640	3360
	sgUBE2S1-1	6040	6200	6240	7360	5760	6280	3840	4360	3120	2480	2560	2320
		6520	7520	6160	7120	5320	4600	4720	4600	3520	2800	3280	2240
					6480	6120	4840	4200	4480	3840	2960	2520	2640
					5960	6240	5720	5400	4520	3000	2960	2160	2760
	sgUBE2S1-2	7360	6840	8280	6840	6400	7240	5040	4000	3360	3320	2520	3000
		7520	7800	8160	7200	6880	7440	4840	4080	3680	3200	3200	2720
					7200	7040	5440	6000	4200	4080	2960	2480	2440
					8960	6280	7160	6160	4760	3040	3960	2560	3360
	sgUBE2S1-7	6240	5880	6280	7320	5840	4520	6200	3680	3960	3000	2520	2080
		7040	8720	8120	6920	6720	5200	5280	3840	3800	3000	2520	2960
					6640	6720	5600	4800	4240	2920	3240	2600	3080
					8600	7920	5760	5640	3760	2560	2920	2720	2880
	Figure 1-figure supplement 2L		ePL luminescence signal
		DMSO			POM (µM)
					0.001	0.00316	0.01	0.0316	0.1	0.316	1	3.16	10
	Control	14080	13480	15480	15360	13560	11920	11080	8040	8280	5440	4360	4640
		12040	12680	14120	15400	13840	10960	10400	7960	6840	4360	4480	4440
					13440	12520	12760	8800	7200	6480	6040	5040	4240
					10400	13520	11080	10440	8240	6160	6080	4800	4440
	sgCDC34-1	10560	9400	8440	10920	9840	8520	6800	5560	4440	4200	3680	2720
		9280	11080	10480	9200	9200	9400	6560	4880	3800	3320	3920	2520
					10040	7920	8200	6280	5160	4920	4040	3240	3720
					8600	9160	8000	6720	5880	4080	3080	4320	3040
	sgCDC34-3	8160	9200	9440	8760	7320	9000	6160	6080	5080	3920	3040	2640
		8760	8400	9680	10080	8600	9320	7160	6800	4520	3600	3680	2560
					9080	8920	7640	6760	6200	4400	3880	3480	2680
					9480	9440	7840	7360	5600	4120	4160	3880	2920
	sgCDC34-4	9160	10600	10200	11320	9480	8320	6240	6640	4560	3640	3400	3360
		12840	8000	9000	11120	10920	9800	7920	6080	4800	5280	3520	3520
					10080	10120	8320	6000	5560	4720	5000	4040	3720
					9360	10240	10600	7880	5360	4560	4120	3640	3360
	sgUBE2K1-1	7920	6800	7000	6400	6600	6760	5000	4320	3080	2560	2880	2160
		7320	8200	7760	7160	7440	6400	6320	5080	3880	4720	2520	2840
					7080	6400	6400	5600	5000	4320	2560	2640	2120
					8400	6720	7160	4520	4640	3120	3480	2680	2720
	sgUBE2K1-4	9960	11800	10120	12200	9480	9760	8680	7360	5600	3840	3800	3840
		11120	12360	12360	11240	10960	10160	9320	7360	6040	4480	3280	3760
					9800	10160	9280	7880	7320	4440	3800	3920	3560
					12360	12720	10600	8600	6440	5440	4000	4280	3840
	sgUBE2K1-7	9360	9640	10480	9400	9320	9680	8440	4640	4080	3360	2880	2200
		9120	9920	11040	9280	7920	7880	4800	5640	4040	3040	2880	2560
					8200	8760	7960	7040	5480	4120	3160	3560	3320
					9560	8360	8160	6120	5120	3720	2720	3000	2760
	Figure 1-figure supplement 2M		ePL luminescence signal
		DMSO			POM (µM)
					0.001	0.00316	0.01	0.0316	0.1	0.316	1	3.16	10
	Control	14080	13480	15480	15360	13560	11920	11080	8040	8280	5440	4360	4640
		12040	12680	14120	15400	13840	10960	10400	7960	6840	4360	4480	4440
					13440	12520	12760	8800	7200	6480	6040	5040	4240
					10400	13520	11080	10440	8240	6160	6080	4800	4440
	sgUBE2R2-2	8240	7280	7760	7040	6840	6600	5240	5040	3560	2520	2480	2120
		7080	8320	7520	7000	6520	7360	5560	3640	3040	3000	2560	1960
					7880	6680	6560	4680	3640	3320	2800	2960	2480
					7560	8480	6960	5400	4560	3560	3200	2480	2800
	sgUBE2R2-4	7280	7320	7760	8480	6720	6800	6200	4480	3680	2600	2520	1960
		8360	9400	8240	8320	7160	7160	6480	5160	3440	3520	2360	2000
					6440	8560	6680	6200	5280	3880	3120	2400	2240
					8920	10040	6520	5320	4520	3520	2920	2320	2360
	sgUBE2R2-8	6280	7360	6880	8040	6520	6680	5040	4280	3960	2640	2800	2440
		7360	6720	6840	8600	7840	5800	5720	5160	4080	2320	2520	1960
					7520	7840	5440	5720	5480	3640	3000	2480	2600
					7240	6800	5880	4600	4720	3560	2280	2080	2440
	sgUBE2J1-2	6160	10520	7920	8160	8880	6560	7240	3720	3640	3360	2760	2200
		8720	7840	10440	8280	8840	7480	6240	4520	4080	3200	3280	2400
					8920	7760	7280	6360	4680	3560	3360	2840	2440
					9240	7400	7520	5680	4960	3520	4200	2960	2720
	sgUBE2J1-3	4680	6800	6040	6880	6280	6280	4800	4840	3280	2600	2880	2280
		6880	7800	8160	6840	8240	8160	5640	3920	2520	2680	2360	2160
					7880	7560	6200	5280	4480	3680	3280	2560	2320
					7160	7720	6440	5440	4200	3200	3320	2640	2600
	sgUBE2J1-4	4760	7160	5680	6200	6640	5760	4720	4000	3200	2600	2680	1880
		5920	6520	6680	6680	5320	5840	5080	3960	2800	3200	2280	1960
					6120	6240	5280	4840	4440	3440	2920	2320	1960
					6920	5600	6080	4880	4360	3080	2400	2480	2320
	Figure 1-figure supplement 2N		ePL luminescence signal
		DMSO			POM (µM)
					0.001	0.00316	0.01	0.0316	0.1	0.316	1	3.16	10
	Control	12800	13800	15960	13280	14800	11000	12120	9160	7640	5880	5160	5360
		14320	13320	15000	14320	12760	14160	9720	10240	9640	7320	5200	5480
					13680	13400	12240	11840	10920	8080	7360	5280	4560
					13360	16080	13040	10160	12160	8040	7440	5600	5760
	sgUBE2J2-2	10520	10680	10840	9560	9240	9440	9400	7360	4920	5800	4520	3520
		10720	11800	12400	10240	11720	8800	7920	6480	6480	4680	4400	4560
					10600	10720	9800	8720	6400	6120	5280	4800	4360
					11000	9920	9640	9680	7040	5080	4680	4880	3760
	sgUBE2J2-3	10560	8560	10800	11200	10560	7520	7800	7320	6440	4160	4040	3440
		9560	10200	10640	9920	8480	9920	9320	9440	6440	4960	4000	4080
					9960	10040	8400	8920	8280	6400	5200	4880	4080
					10960	10720	8960	8840	8240	5320	4560	4560	4160
	sgUBE2J2-6	8200	9440	9360	9320	8800	7760	7480	5760	5480	4800	4680	3800
		9840	9200	10240	10680	9520	7840	8160	7360	5720	5040	4120	3560
					9560	8440	7760	6920	5080	4840	4320	3880	4000
					9960	9560	9960	8720	7160	4520	4480	4360	3720
	sgUBE2W-6	10560	10960	12240	10400	10360	7480	7520	8040	5800	4880	4160	4280
		9880	11640	11840	11480	10040	9480	8680	7480	5360	6120	5000	4560
					10200	11360	9400	8520	7000	6000	6400	4680	4080
					11480	12720	10360	8960	7960	5600	4880	4200	4320
	sgUBE2W-7	8120	9160	8400	9440	8280	7840	7960	5800	4800	3680	3640	3720
		9720	8080	8960	7440	9160	9040	8000	7000	4760	4320	4080	3240
					8680	8760	7960	6560	6120	5040	4920	3840	3560
					9800	9040	8960	7080	7520	5520	4240	4040	3400
	sgUBE2W-8	10920	12440	10680	12600	8080	10360	8520	8400	6280	5680	4040	4520
		13520	11080	11240	12880	12960	11680	9800	8480	7080	5560	5120	4800
					12560	12520	11840	9280	8720	7200	4840	4160	5160
					12000	10920	12200	7640	8760	7000	5560	4960	4480
	Figure 1-figure supplement 2O		ePL luminescence signal
		DMSO			POM (µM)
					0.001	0.00316	0.01	0.0316	0.1	0.316	1	3.16	10
	Control	11480	12840	12440	13000	11120	11920	11120	7560	6960	5440	4720	4440
		12000	12520	13520	11840	12840	10400	9040	9440	6480	6840	4480	4600
					12520	9960	10920	9920	8560	6680	5880	5240	4800
					13240	14120	13240	11560	10400	7560	6120	6360	4560
	sgUBE2E2-1	8280	9800	8800	9480	10960	9560	7680	6480	5480	4440	4480	4240
		12000	11880	10800	8240	8720	9240	8560	7720	5720	4640	4800	3440
					9040	10880	9160	7960	7360	6120	5720	5000	4000
					8480	9240	9200	10160	7280	6720	6400	4280	4200
	sgUBE2E2-7	9040	9960	12120	8120	9320	8760	8280	9880	5800	4320	4760	3640
		10400	10200	13040	10960	10080	9960	7400	7520	6040	5760	4600	4320
					9360	10000	9320	7680	5680	6360	5080	4520	4200
					9480	10240	11200	9720	7920	6240	6120	5200	4080
	sgUBE2E2-8	10360	10440	8720	10080	9000	8360	8360	6480	5720	5040	4400	4440
		8440	8600	11320	9680	9280	9400	8000	8400	5920	4560	3920	3240
					9200	8280	7000	7840	6560	4000	4520	4280	3880
					10480	9520	8800	8520	5760	6120	4680	3760	3480
	sgUEVLD-3	9480	10520	11760	10080	8640	9200	7680	6200	5400	5200	4680	4280
		10600	9880	10080	10800	9720	11160	7600	7560	5800	5560	4160	4400
					10560	9400	8600	7560	7680	6400	4920	5760	3600
					11040	11720	9480	8800	7960	6320	5200	5040	3760
	sgUEVLD-7	8720	8600	8200	7960	9160	7240	7240	5600	4440	4480	3560	3680
		8840	8880	8960	8680	8680	7880	7080	5600	4480	4800	4200	3880
					8440	7480	7200	6160	6040	5160	4240	3120	3760
					9160	8720	8080	7000	6440	4960	4320	3640	3640
	sgUEVLD-8	9240	10760	9560	9560	9080	9040	8360	7240	5920	4440	4480	3800
		10600	10840	10720	10480	10560	10400	10000	6480	5600	6040	4920	4200
					9480	10280	9640	7640	6640	5120	4960	4000	3920
					10880	10520	10000	9640	7520	5600	5480	4840	4360
	Figure 1-figure supplement 2P		ePL luminescence signal
		DMSO			POM (µM)
					0.001	0.00316	0.01	0.0316	0.1	0.316	1	3.16	10
	Control	12200	14400	15600	12640	13440	12600	10160	8000	7040	6960	5280	4560
		12000	15520	13880	13080	13320	12920	10880	9800	7880	6840	4760	5320
					13160	14120	11680	11160	10760	7040	6760	5120	5640
					13920		13440	10760	10480	7120	7000	5440	5120
	sgUBE2Z-1	9480	9240	9760	9800	9320	9760	7280	6720	6360	4880	4680	4400
		11160	12320	11480	9880	10240	9920	8800	7720	6520	4800	4760	4840
					9960	10800	8600	8240	5880	6560	5400	4880	4520
					11000	10040	9240	8600	7720	6360	5600	4800	4440
	sgUBE2Z-2	10320	10960	10800	10080	10200	10960	9080	7600	7400	6200	5240	4680
		11680	10280	11760	12400	11840	9800	9040	7800	6960	6200	5360	4680
					11720	9440	8680	8120	6880	6840	4960	5400	4160
					11080	9520	10840	7920	7680	6280	5240	5200	4600
	sgUBE2Z-5	10800	10400	10120	10360	9320	9760	7520	6960	6680	4720	4760	4200
		9880	11200	11640	10040	10480	10840	8920	7720	5920	5400	5280	5120
					8400	10560	8760	8440	7480	7120	5160	5480	4440
					11160	10520	11000	9720	7320	6760	5200	5040	4840
	sgAKTIP-3	10840	11280	11640	9480	12400	9520	9120	7320	6280	5360	5120	4440
		10880	12440	11400	10200	10800	11440	10920	8440	6120	5400	5280	5200
					10560	11160	9760	9200	7080	6120	4800	4640	5200
					9840	10480	11520	8880	7560	6240	5760	4960	6160
	sgAKTIP-4	7680	9120	9080	8880	9360	8920	8080	7200	5040	4800	4440	3760
		9680	11560	9720	8200	9600	10000	7320	6880	5960	5160	4640	4680
					9200	8840	7720	6960	6160	5520	4520	4280	4320
					10240	9320	9120	8160	6680	5160	5320	3960	4160
	sgAKTIP-5	9880	11160	10640	8120	10160	9520	7360	6680	6520	5800	5000	4160
		12600	11400	11000	9800	10360	9440	8800	8080	6600	6160	4600	4600
					10000	8760	8600	8680	7240	5680	5160	4280	3920
					10520	11240	10440	9600	8800	7200	4560	5520	4440
	Figure 1-figure supplement 2Q		ePL luminescence signal
		DMSO			POM (µM)
					0.001	0.00316	0.01	0.0316	0.1	0.316	1	3.16	10
	Control	13800	14280	12080	12320	11640	13120	11160	10360	7000	6160	5520	4640
		14760	12800	14000	13680	11880	13560	11080	9240	5960	6520	4640	4800
					16920	12120	13280	10200	10120	7640	6800	4600	5280
					13400	13360	13120	11560	9800	6440	5760	5240	4600
	sgUBE2O-2	10720	10560	10720	8760	10640	9720	7640	7560	6920	4440	4480	3760
		8840	11560	10600	9440	9200	8880	7160	6880	5000	4640	4040	3840
					10880	8560	10600	7720	6640	5120	4840	4240	3600
					9480	11120	8920	7880	7360	6320	4720	4400	3920
	sgUBE2O-4	8680	8080	10240	8880	8560	7200	7080	6160	5920	4520	4040	4040
		9040	10240	10040	9280	8920	9040	9200	6040	4000	5080	4160	3720
					9080	9320	7000	7480	6400	4880	4560	4160	3640
					9680	6800	9320	7600	7240	5440	5280	3760	4040
	sgUBE2O-7	10320	10000	9920	9160	8280	10440	7680	6560	5600	4800	4520	3680
		8520	11280	9920	10000	8800	9320	8640	8360	5000	4760	4600	3720
					8400	8880	9560	6360	5400	5040	5720	3520	3400
					8520	9240	9400	6960	7680	5800	4560	4160	3480
	sgUBE2Q1-2	8760	8120	11040	9560	9360	9120	8000	7160	5920	4120	3880	3160
		9200	9480	9080	8880	11880	8520	8760	7280	5360	4600	4440	3520
					9560	10680	9760	9400	7360	5840	4800	4000	4080
					9640	7600	8640	6880	7000	5440	5240	4160	3560
	sgUBE2Q1-4	9000	9040	9960	9360	8840	9600	7240	7160	5000	4560	4160	3200
		8320	9640	9280	10000	7360	10280	6600	6120	4240	3880	3240	3320
					8840	10640	8000	8360	6240	4800	4320	3960	3640
					10640	9720	8680	8000	6360	4640	4560	3800	3520
	sgUBE2Q1-7	9960	9720	8560	8400	9000	8040	8880	6640	5760	4440	3760	3840
		10200	9200	9880	10080	8520	10280	8440	6880	6600	5360	5000	3840
					10520	9120	9240	8200	6560	5840	4640	4200	2960
					9840	8800	9960	8040	7240	5800	4840	3760	4040
	Figure 1-figure supplement 2R		ePL luminescence signal
		DMSO			POM (µM)
					0.001	0.00316	0.01	0.0316	0.1	0.316	1	3.16	10
	Control	13480	14080	11480	12400	11920	12600	11000	9160	6520	6000	4440	4440
		13680	12520	12320	13960	11600	10960	10120	9040	6560	5920	4920	5120
					13440	10840	11040	9400	8040	6760	5160	4560	4000
					12480	12720	8080	9240	7040	7080	5280	5120	3600
	sgUBE2T-1	9560	10080	8720	7720	9440	8240	7400	6440	5080	3960	3200	3520
		7760	9880	8320	7960	8400	8400	6960	5720	4440	4360	4080	3840
					7560	8560	8120	8120	5800	5520	4080	3640	4200
					9600	8200	8320	7320	5800	6080	4320	3920	4440
	sgUBE2T-7	8080	8920	8160	8200	8040	7040	7000	5280	4720	4280	4200	3240
		7880	8320	8520	9240	7280	7160	8280	5720	5560	3640	3520	2520
					9320	8240	7400	6560	4480	4920	4880	3680	4440
					8120	7920	8720	7480	5560	4440	3800	3800	3000
	sgUBE2T-8	6560	6400	7200	6840	7440	5000	5240	4000	3880	3320	3000	2760
		7120	7480	7720	6240	6080	6360	6320	5480	4320	2960	3360	3120
					6200	6040	6120	4680	4800	4360	3560	2280	2720
					7800	5040	6440	6800	4560	3480	3800	3360	2200
	sgUBE2F-3	9880	9920	9720	10600	7960	7280	8480	6240	5840	3920	3520	2720
		9120	10200	8280	9880	7960	9640	9280	6000	5520	4560	3640	3280
					10200	9400	8080	6800	6640	5120	4360	3920	3400
					9000	11440	8680	7440	6640	5120	4200	3640	3800
	sgUBE2F-4	8640	7360	8840	5600	7360	8400	5480	5280	5320	4360	3920	2720
		9840	10000	10640	9080	8560	8640	6720	6960	5400	3960	3480	3560
					7480	9240	7200	7520	6080	4480	5120	3760	3360
					8040	8800	6240	8000	6680	4400	4600	4440	3360
	sgUBE2F-5	8000	8280	6880	7720	7680	8000	7360	5000	4680	4680	3440	3520
		7400	8600	7640	8000	8280	8640	6440	5320	3920	4520	3920	4160
					6240	6800	6760	6360	6600	4920	3680	3880	2880
					7480	9120	7080	5880	6560	5040	5200	4040	3880
	Figure 1-figure supplement 2S		ePL luminescence signal
		DMSO			POM (µM)
					0.001	0.00316	0.01	0.0316	0.1	0.316	1	3.16	10
	Control	13480	14080	11480	12400	11920	12600	11000	9160	6520	6000	4440	4440
		13680	12520	12320	13960	11600	10960	10120	9040	6560	5920	4920	5120
					13440	10840	11040	9400	8040	6760	5160	4560	4000
					12480	12720		9240	7040	7080	5280	5120	3600
	sgBIRC6-1	8920	8320	8120	7280	7200	7640	6320	6400	5080	4120	3440	3400
		7560	9080	7000	8640	6960	8920	6360	5880	4880	3520	3880	3480
					9200	8680	6600	5920	5760	4080	3640	3680	2960
					8680	6200	7520	6120	6000	5120	4560	4440	3360
	sgBIRC6-2	8000	9120	8080	7600	6040	6880	7080	5800	4640	4600	3520	3000
		6520	8080	8280	6720	8560	7240	6920	6560	4720	4560	2680	2640
					9200	6840	7280	8200	5480	4200	4240	3480	3120
					8920	8000	8120	6360	6200	3560	4120	3360	3400
	sgBIRC6-8	7280	8520	8120	9240	7320	8320	6520	5360	3840	3240	3600	3240
		8040	9920	7640	8960	8760	8320	6520	4680	5080	3400	4120	3640
					7840	7080	6320	6880	5640	4360	3800	3200	3320
					9240	8400	8880	6080	6120	4880	3920	3960	3680
	sgUBE2U-3	6440	6520	5840	7240	6480	6320	6160	4840	3920	3280	3000	2560
		6120	7560	7400	6280	6040	7160	5760	6000	4520	3800	3160	3000
					7200	6480	6640	6200	5480	3640	3680	3600	3960
					7560	6280	6280		4760	4640	3840	3080	2920
	sgUBE2U-6	8520	7320	8080	7560	8360	7200	6840	5160	3960	4120	3320	2760
		7440	8360	8200	8400	7880	7680	6920	5360	4840	4280	3960	3040
					8000	7840	9320	6280	4320	4120	3480	3080	3640
					6720	7760	8360	6480	5120	3920	3680	3800	2960
	sgUBE2U-8	8640	9360	7560	9280	9520	9000	6960	5800	5760	4400	3960	3640
		9080	9160	8560	9480	8600	9080	6680	6800	5840	4680	3760	3120
					9680	8360	7160	8280	6880	5800	4000	3520	3920
					9440	9200	8400	6840	5400	5440	5440	4280	3760
	Figure 1-figure supplement 2T		ePL luminescence signal
		DMSO			POM (µM)
					0.001	0.00316	0.01	0.0316	0.1	0.316	1	3.16	10
	Control	13480	14080	11480	12400	11920	12600	11000	9160	6520	6000	4440	4440
		13680	12520	12320	13960	11600	10960	10120	9040	6560	5920	4920	5120
					13440	10840	11040	9400	8040	6760	5160	4560	4000
					12480	12720	8080	9240	7040	7080	5280	5120	3600
	sgUBE2Q2-4	5200	7160	7840	6160	6360	6880	6160	4800	3600	3240	3400	2960
		6480	7280	6720	6920	6880	6600	5120	5640	4680	3480	2960	3000
					6080	6760	7000	5360	4640	5320	3680	3000	3440
					7520	7200	6800	6480	4960	4720	3480	3200	2920
	sgUBE2Q2-6	9680	10440	9800	9840	8560	10760	7880	5920	4600	5360	4360	4800
		9880	10160	10760	10520	9600	7640	8400	6160	5360	4720	4400	3520
					9840	10600	8080	6960	6080	5160	4440	4160	4040
					9840	8040	9040	6640	8720	5760	4320	4000	3400
	sgUBE2Q2-8	7800	8200	8200	7600	7120	6480	6680	6080	4240	4800	3240	3120
		7760	8000	7760	7720	7440	6600	6160	5640	4960	3480	3480	3600
					8520	8560	6800	6680	4920	5640	4400	3480	3480
					6760	8600	9320	7080	5640	4040	3480	3280	3760
	sgTSG101-3	10280	8560	8480	7600	6720	7520	7040	5760	5000	3480	3280	3120
		7960	7680	9160	8800	6920	7680	7360	7080	5440	4520	2960	2960
					7760	7800	8320	6960	6600	5200	4200	3600	3040
					7920	7680	7440	6640	6960	4440	3640	3720	3360
	sgTSG101-5	6400	7560	6640	6280	5960	6920	5040	4840	4400	2840	3240	2840
		6080	7120	6800	7560	6520	6360	6960	5480	4000	3800	2640	2880
					6200	8040	6480	5880	5200	4160	3240	3080	3240
					7000	6920	7120	5360	5320	3840	3840	2680	3120
	sgTSG101-6	7800	7640	6480	7240	7160	6720	6720	4360	4520	2760	3080	3200
		7440	7040	6760	6400	6600	7280	7040	5600	3680	3800	3200	3040
					6200	6320	8120	6000	4200	3520	3360	3160	3080
					6560	6920	6200	6200	5160	4520	3200	3280	2640
	Figure 1-figure supplement 2U		ePL luminescence signal
		DMSO			POM (µM)
					0.001	0.00316	0.01	0.0316	0.1	0.316	1	3.16	10
	Control	13480	14080	11480	12400	11920	12600	11000	9160	6520	6000	4440	4440
		13680	12520	12320	13960	11600	10960	10120	9040	6560	5920	4920	5120
					13440	10840	11040	9400	8040	6760	5160	4560	4000
					12480	12720		9240	7040	7080	5280	5120	3600
	sgUBE2Q2L-6	9920	8760	7400	8360	7520	8240	6600	6080	4920	3840	4400	4520
		8960	8920	8720	8280	7920	9360	7520	7280	4920	4440	4440	4600
					7960	8960	7120	7120	5520	4800	4320	3760	3280
					8960	7760	7880	8560	5600	5400	4320	3520	4160
	sgUBE2Q2L-7	6880	8040	7440	6240	6840	6600	6120	5720	5440	4160	4120	3400
		7360	8320	6720	8280	7160	6760	6440	4920	5680	4720	4400	3280
					7600	7520	8120	6960	5640	5760	4000	3880	3880
					8880	8200		7920	6480	4720	4760	3720	3200
	sgUBE2Q2L-8	9840	8760	9960	7720	9560	7480	7840	7160	5560	4800	3760	3480
		9160	7640	11080	10040	8400	7440	8920	6600	7240	5800	5920	4320
					10040	8800	9160	6360	7040	5440	5320	4840	4920
					9440	9240	9200	7840	7240	5880	4680	5080	4360
	sgUBE2QL1-4	9000	9120	8320	8920	8080	7960	8640	6880	5240	5120	4240	4280
		10120	10000	10080	9240	9920	8760	6600	6960	4000	4600	4400	3960
					9520	9640	8640	7200	7040	6640	4240	4240	4000
					9760	9000	8720	8080	7200	4960	4760	4960	4200
	sgUBE2QL1-6	8600	7240	8480	8800	8000	7880	7040	5400	4880	3400	3720	3440
		8800	8440	7480	7400	9080	7360	6720	6920	5040	4080	3240	3000
					9040	8720	6440	7520	5200	4800	4080	4000	3360
					8320	7960	7840	6400	5640	5720	3680	3720	3040
	sgUBE2QL1-8	8960	8360	6640	7720	9000	7400	7520	6000	4400	4640	3600	3560
		9040	7480	8800	7280	8680	7480	6200	6440	6160	4480	3360	3920
					8800	8320	7040	6320	6080	5440	4040	3560	3200
							7720	6480	6440	4640	4280	3560	3720
	Figure 1-figure supplement 2V		ePL luminescence signal
		DMSO	POM (µM)
			0.001	0.003162	0.01	0.03162	0.1	0.3162	1	3.162	10
	DMSO	17680	16440	15600	13160	10320	12240	9200	8520	8040	7160
		14480	17000	15280	12960	12880	11160	9320	8400	8240	7160
		16400	17120	16440	14560	11800	11160	9560	8800	7320	6640
		19080	18160	13520	13320	13400	10560	9480	7880	7400	7040
	0.003162 µM MLN4924	16520	16400	15160	17120	13600	11280	10680	9120	9280	8880
		16120	15760	14200	14560	13760	12360	9800	8920	7720	8280
		14440	14520	14040	13680	13280	11680	11200	9160	8640	7120
		15160	18040	14480	13960	12920	11400	10280	9800	8400	7960
	0.01 µM MLN4924	18000	16120	15040	16320	15520	12560	11200	10400	10080	9640
		16560	16720	17160	14000	14800	13560	12800	10360	9800	7920
		17040	13320	14560	15920	15480	12240	11160	10400	8400	8320
		15600	17520	15040	14680	13560	11520	11120	9840	10360	7920
	0.03162 µM MLN4924	13440	14720	14360	14280	15120	11160	12840	13120	12080	11560
		14200	13560	14400	14680	14040	13400	12160	11920	10680	10240
		13760	14560	16240	14160	14720	15680	11200	11880	10640	9440
		15720	14920	12480	15120	14720	15840	13360	10960	10400	10120
	0.1 µM MLN4924			13760	12640	13320	13760	14480	13120	12760	12520
		13160	12560	14640	13920	15720	11480	15240	10520	11200	11320
		14640	14000	12760	14720	13640	11680	11320	12440	11520	11040
		13080	12400	16280	12680	13280	11960	12320	11520	14000	10520
	0.3162 µM MLN4924	9960	10880	9360	9160	9400	8520	10840	9120	10160	9520
		10280	8720	10840	8760	9040	8880	9720	9320	9640	9720
		9280	9960	11360	9440	9040	9120	9560	8880	8560	8680
		8440	10760	8920	9960	9640	9360	9880	9520	8600	9600
	1 µM MLN4924	8400	7600	8600	7720	8360	7440	7640	7800	7560	9240
		8000	8440	7080	6800	8560	7240	9520	6960	8040	8240
			7040	7800	8200	8400	7640	7320	8200	7160	8280
			8240	7800	6560	7640	8280	6720	8040
	Figure 1-figure supplement 2W		CTG luminescence signal
	DMSO	MLN4924 (µM)
		0.001	0.003162	0.01	0.03162	0.1	0.3162	1	3.162	10
	32360	33320	33320	30320	22680	6480	520	320	480	400
	36280	34240	33920	31600	17960	5800	720	760	640	680
	35240	35560	32120	30920	18760	6080	560	440	440	320
	36200	34360	33680	31480	17560	5840	640	760	600	520
