# Supplementary material for: UBE2G1 governs the destruction of cereblon neomorphic substrates
Source: eLife. 2018 Sep 20;7:e40958. doi: 10.7554/eLife.40958 (PMC6185104; doi:10.7554/eLife.40958)
Supplement: Figure 2—source data 1. [file elife-40958-fig2-data1.xlsx]

## Sheet: Sheet1
	Figure 2B	ePL luminescence signal
		DMSO			POM (µM)
					0.001	0.00316	0.01	0.0316	0.1	0.316	1	3.16	10
	sgUBE2G1-5	17840	20400	17200	17200	17880	20480	14720	15760	12120	10800	10160	9760
		15640	16960	16240	19560	15360	16600	13280	14520	11800	10480	10240	9600
					18000	16560	17000	15720	16440	13600	11600	9000	9880
					18520	16560	17400	15800	14160	13080	11320	10440	9120
	sgUBE2G1-5 + sgNT-1	11440	12000	12200	10480	12720	10800	12120	11160	8720	9080	6920	7160
		11320	12320	12200	13800	11600	11080	12280	11520	8960	8760	8280	6480
					12040	11600	10040	10360	10600	8760	8080	6440	6320
					11200	11600	11240	10720	8800	9760	7120	7440	6320
	sgUBE2G1-5 + sgNT-2	12360	11880	10800	11040	13000	11080	11320	9920	9320	9360	7000	5200
		11760	12480	10440	11480	10760	10560	10840	10960	8040	8760	6680	5680
					11280	10920	11920	10000	9680	8800	7920	7000	6000
					11360	9120	12080	10400	9920	8080	7160	7240	6440
	sgUBE2G1-5 + sgNT-3	10880	13000	11280	10960	12240	13080	12600	11240	9760	9480	6440	7000
		10880	10320	11800	10680	10160	9640	10320	9120	9880	7600	7400	5800
					12760	11600	11320	10320	11280	9200	8480	5960	6680
					12360	10400	11560	10280	10000	9600	8400	6800	6560
	sgUBE2G1-5 + sgUBE2D3-4	12120	14160	11280	12200	11560	11520	11920	13880	11320	9600	8760	8160
		12520	12440	10720	12240	13040	11080	12040	13720	10960	10160	9120	7760
					10280	11120	10040	14040	13040	12160	10480	9280	8080
					13840	12000	12760	13520	12040	11400	9800	9280	9920
	sgUBE2G1-5 + sgUBE2D3-5	10360	11440	13560	14240	14320	13360	14200	14840	13200	11160	12160	11040
		15720	14840	13840	12720	13840	15000	14800	14400	12640	13560	10920	10080
					13640	13760	14600	12200	14360	13720	12080	10600	10080
					13680	14680	14640	13800	15200	13760	13240	9720	10280
	sgUBE2G1-5 + sgUBE2D3-7	14440	12680	11600	12280	14200	12160	11880	13000	12440	9320	10680	9800
		14440	13880	12640	12960	13800	14760	13800	12800	10800	11760	9720	9840
					12960	13880	11600	13160	11840	12840	10200	9640	7960
					12080	13400	10480	12160	11080	11720	11360	11480	9160
