# Supplementary material for: UBE2G1 governs the destruction of cereblon neomorphic substrates
Source: eLife. 2018 Sep 20;7:e40958. doi: 10.7554/eLife.40958 (PMC6185104; doi:10.7554/eLife.40958)
Supplement: Figure 2—figure supplement 1—source data 1. [file elife-40958-fig2-figsupp1-data1.xlsx]

## Sheet: Sheet1
	Figure 2-figure supplement 1A		ePL luminescence signal
		DMSO			POM (µM)
					0.001	0.00316	0.01	0.0316	0.1	0.316	1	3.16	10
	sgUBE2G1-5	17840	20400	17200	17200	17880	20480	14720	15760	12120	10800	10160	9760
		15640	16960	16240	19560	15360	16600	13280	14520	11800	10480	10240	9600
					18000	16560	17000	15720	16440	13600	11600	9000	9880
					18520	16560	17400	15800	14160	13080	11320	10440	9120
	sgUBE2G1-5 + sgNT-1	11440	12000	12200	10480	12720	10800	12120	11160	8720	9080	6920	7160
		11320	12320	12200	13800	11600	11080	12280	11520	8960	8760	8280	6480
					12040	11600	10040	10360	10600	8760	8080	6440	6320
					11200	11600	11240	10720	8800	9760	7120	7440	6320
	sgUBE2G1-5 + sgNT-2	12360	11880	10800	11040	13000	11080	11320	9920	9320	9360	7000	5200
		11760	12480	10440	11480	10760	10560	10840	10960	8040	8760	6680	5680
					11280	10920	11920	10000	9680	8800	7920	7000	6000
					11360	9120	12080	10400	9920	8080	7160	7240	6440
	sgUBE2G1-5 + sgNT-3	10880	13000	11280	10960	12240	13080	12600	11240	9760	9480	6440	7000
		10880	10320	11800	10680	10160	9640	10320	9120	9880	7600	7400	5800
					12760	11600	11320	10320	11280	9200	8480	5960	6680
					12360	10400	11560	10280	10000	9600	8400	6800	6560
	sgUBE2G1-5 + sgUBE2NL-1	11240	10560	12160	11080	10280	10760	9880	10280	10040	7640	6280	6480
		11080	11800	11520	9880	11520	10040	10320	10400	8920	7560	7080	5760
					11080	12120	13640	10640	10240	8600	8440	5480	5760
					12200	10480	12440	10800	9320	9400	9000	6520	6640
	sgUBE2G1-5 + sgUBE2NL-2	11040	11840	12000	10640	10640	9600	9680	9840	9480	7640	6520	6280
		12280	12880	11760	11960	11800	11280	11320	11720	9960	8440	9360	6440
					11280	11440	9960	11640	8400	9680	7720	7680	5720
					11600	12800	12640	10480	10080	8680	8360	6880	6400
	sgUBE2G1-5 + sgUBE2NL-6	11080	11360	10400	11800	10040	10840	9400	9120	9000	7560	6600	6000
		10320	11360	10000	11280	9560	10080	10040	9400	7280	6920	5480	4960
					11600	11640	10000	9680	9280	8160	6600	5920	6280
					9520	8280	9720	8480	8920	7600	6800	5920	5480
	Figure 2-figure supplement 1B		ePL luminescence signal
		DMSO			POM (µM)
					0.001	0.00316	0.01	0.0316	0.1	0.316	1	3.16	10
	sgUBE2G1-5	17840	20400	17200	17200	17880	20480	14720	15760	12120	10800	10160	9760
		15640	16960	16240	19560	15360	16600	13280	14520	11800	10480	10240	9600
					18000	16560	17000	15720	16440	13600	11600	9000	9880
					18520	16560	17400	15800	14160	13080	11320	10440	9120
	sgUBE2G1-5 + sgUBE2A-1	13600	13880	11600	14280	12480	11360	13000	10280	9400	8760	6760	6400
		14240	12720	12120	12600	11040	11920	11960	10760	10600	8120	7000	6680
					11480	12800	12840	11040	10640	10480	8160	6760	7360
						14480	12520	11960	10120	8960	10040	7840	7440
	sgUBE2G1-5 + sgUBE2A-2	12360	13640	12080	11560	12480	13240	11480	10720	10360	8600	6680	6280
		15400	15320	14800	13200	12920	12680	12800	10000	9080	8080	8320	5480
					13240	11680	14560	11720	11120	10880	8800	8600	6920
					13240	11320	15760	11840	12600	12040	10840	9480	6760
	sgUBE2G1-5 + sgUBE2A-3	13560	13160	11600	11560	11400	11760	12880	9960	9040	8400	7680	6640
		14320	13160	13800	14160	10320	13720	12680	11760	8360	8920	8000	7000
					10480	14240	12000	12080	11720	11360	8960	7680	6800
					13560	13240	12960	9680	10320	10920	9880	7960	6360
	sgUBE2G1-5 + sgUBE2B-1	14400	12960	11960	12160	13240	12320	12320	11080	8480	9720	8600	7520
		15440	11360	13840	13000	13920	13200	12040	12120	9800	8680	7640	7400
					14600	11200	13600	14160	12360	12200	9440	7360	7120
					13920	13120	12880	14080	13120	10240	9000	8920	6480
	sgUBE2G1-5 + sgUBE2B-2	13640	12080	11920	12440	11880	11880	12440	12440	10040	7360	7240	6480
		11960	13360	13560	12240	13000	13880	13440	12320	10080	8720	7040	6280
					13480	12320	12720	12080	12320	10160	10160	8840	6760
					12360	13040	11840	13640	12960	9920	8480	8640	7160
	sgUBE2G1-5 + sgUBE2B-5	13760	14480	14800	14920	14920	12520	13080	12360	10520	8720	9240	9040
		14560	14400	16040	15400	14640	14040	13600	12280	11640	10080	7200	7880
					14880	13480	15400	12560	12040	13720	10240	8960	7760
					15040	14200	15960	12360	12520	12600	9240	8880	6840
	Figure 2-figure supplement 1C		ePL luminescence signal
		DMSO			POM (µM)
					0.001	0.00316	0.01	0.0316	0.1	0.316	1	3.16	10
	sgUBE2G1-5	17840	20400	17200	17200	17880	20480	14720	15760	12120	10800	10160	9760
		15640	16960	16240	19560	15360	16600	13280	14520	11800	10480	10240	9600
					18000	16560	17000	15720	16440	13600	11600	9000	9880
					18520	16560	17400	15800	14160	13080	11320	10440	9120
	sgUBE2G1-5 + sgUBE2C-1	12680	12600	14000	13640	12400	11120	13120	10920	10560	8760	7480	7600
		16040	13480	12720	13440	14120	12120	11560	11360	11240	8720	8360	6960
					14600	13600	14040	13320	11320	12160	9280	8200	7160
					14160	13760	12080	13760	10600	10840	9040	8520	7760
	sgUBE2G1-5 + sgUBE2C-3	15080	14880	15600	15040	14400	14240	12920	13040	11160	9520	8840	7760
		14840	14880	14080	14120	18040	16040	14080	11920	12520	9920	7800	7400
					15600	13880	15120	13640	13880	11600	10920	8040	8320
					14840	14280	13160	14960	13360	14000	11080	9360	9000
	sgUBE2G1-5 + sgUBE2C-6	12920	12880	13080	11760	12120	14280	12040	10600	11040	8320	6200	7200
		12080	12800	12120	13920	13240	14600	12160	12560	11520	9520	8400	6920
					13520	13720	13600	10800	11120	11200	8080	8800	7640
					11720	13200	13320	12800	11960	10640	9440	8960	7680
	sgUBE2G1-5 + sgUBE2D1-1	14000	14360	13440	13040	12920	11640	14720	12600	11000	9240	9760	8200
		15520	15200	14720	13720	12320	12920	12000	11720	13480	9640	9040	8840
					14560	13720	13680	12120	14720	12760	11320	8320	9080
					13920	14480	13360	14280	13520	10840	10120	8560	7000
	sgUBE2G1-5 + sgUBE2D1-2	11560	12800	13720	11160	13040	12320	12480	9800	11320	7240	8080	6400
		12800	15480	14400	13560	12040	11160	12000	11520	7920	9240	9720	8320
					12120	12920	12000	12120	12280	10240	8880	7560	6360
					12200	12760	13000	13200	11400	11400	9200	7400	8080
	sgUBE2G1-5 + sgUBE2D1-3	15440	12720	15960	13280	12640	12360	12080	12520	12440	9320	9480	8560
		13760	14960	16240	14400	14240	15360	13240	13680	10920	9760	8440	8320
					14520	11600	14360	12240	11800	11000	9720	9280	8240
					12320	16440	14400	11840	12360	11040	9520	9360	7680
	Figure 2-figure supplement 1D		ePL luminescence signal
		DMSO			POM (µM)
					0.001	0.00316	0.01	0.0316	0.1	0.316	1	3.16	10
	sgUBE2G1-5	17840	20400	17200	17200	17880	20480	14720	15760	12120	10800	10160	9760
		15640	16960	16240	19560	15360	16600	13280	14520	11800	10480	10240	9600
					18000	16560	17000	15720	16440	13600	11600	9000	9880
					18520	16560	17400	15800	14160	13080	11320	10440	9120
	sgUBE2G1-5 + sgUBE2D2-1	12280	10760	13120	12080	10880	10600	10720	9960	8840	9160	7360	7600
		12080	10400	13720	13600	11960	14120	11520	9960	10000	8640	8400	6480
					13520	13520	12680	11160	11040	11120	8680	9600	6880
					11200	14040	14080	11400	11400	9280	9320	7000	7600
	sgUBE2G1-5 + sgUBE2D2-2	14200	12160	13400	12440	13840	11640	11080	11760	11160	9760	9280	8280
		13520	14440	15960	13320	13640	12640	13520	12800	10880	8640	6600	7000
					13720	13480	13720	12400	12840	10480	9720	8160	6680
						14120	13440	14880	11720	11960	10600	9160	9000
	sgUBE2G1-5 + sgUBE2D2-4	12120	11760	12840	13440	14040	12000	13120	12920	10560	8840	8720	7600
		14040	14040	16880	14400	13680	12640	12080	10600	10240	10800	8440	8520
					13720	12360	11040	13680	11680	10680	10240	8080	7200
					14640	13320	11720	12880	10920	10600	8480	8520	6920
	sgUBE2G1-5 + sgUBE2D3-4	12120	14160	11280	12200	11560	11520	11920	13880	11320	9600	8760	8160
		12520	12440	10720	12240	13040	11080	12040	13720	10960	10160	9120	7760
					10280	11120	10040	14040	13040	12160	10480	9280	8080
					13840	12000	12760	13520	12040	11400	9800	9280	9920
	sgUBE2G1-5 + sgUBE2D3-5	10360	11440	13560	14240	14320	13360	14200	14840	13200	11160	12160	11040
		15720	14840	13840	12720	13840	15000	14800	14400	12640	13560	10920	10080
					13640	13760	14600	12200	14360	13720	12080	10600	10080
					13680	14680	14640	13800	15200	13760	13240	9720	10280
	sgUBE2G1-5 + sgUBE2D3-7	14440	12680	11600	12280	14200	12160	11880	13000	12440	9320	10680	9800
		14440	13880	12640	12960	13800	14760	13800	12800	10800	11760	9720	9840
					12960	13880	11600	13160	11840	12840	10200	9640	7960
					12080	13400	10480	12160	11080	11720	11360	11480	9160
	Figure 2-figure supplement 1E		ePL luminescence signal
		DMSO			POM (µM)
					0.001	0.00316	0.01	0.0316	0.1	0.316	1	3.16	10
	sgUBE2G1-5	17840	20400	17200	17200	17880	20480	14720	15760	12120	10800	10160	9760
		15640	16960	16240	19560	15360	16600	13280	14520	11800	10480	10240	9600
					18000	16560	17000	15720	16440	13600	11600	9000	9880
					18520	16560	17400	15800	14160	13080	11320	10440	9120
	sgUBE2G1-5 + sgUBE2D4-1	14200	13640	12760	13880	11040	11280	12680	10280	10120	9440	6640	6960
		15320	14520	10440	13760	10320	12680	11040	9880	10000	8160	7600	5320
					15040	12280	13160	12240	9480	10720	9680	7360	8240
					12040	13880	11080	11240	11880	10320	9080	8680	6600
	sgUBE2G1-5 + sgUBE2D4-2	14000	14840	15000	13600	13080	12880	13480	12840	9280	7640	7880	6600
		13960	14080	14000	13600	14720	11760	13280	10920	9760	8160	7880	7320
					14720	15200	11480	14360	13040	9160	7440	8040	5360
					15680	14200	15520	12200	13960	10880	9480	10760	7840
	sgUBE2G1-5 + sgUBE2D4-3	12840	13360	11720	11080	11440	12400	12320	11040	8960	8000	7200	7240
		13720	14040	15160	12320	13080	12880	10680	11960	10600	9360	7960	7720
					13320	12080	14720	13320	11480	12200	8960	8040	6320
					13800	12760	12280	13000	11320	9200	8960	7160	8000
	sgUBE2G1-5 + sgUBE2E1-1	14000	12520	13760	13440	11960	12600	11200	11720	9720	9800	8320	7360
		14240	12720	14320	13480	12360	13160	13800	13680	11440	11000	9920	8120
					13240	12160	15200	10640	11160	12320	10640	8040	7800
					13720	13480	14840	14280	10960	12080	11320	8560	8640
	sgUBE2G1-5 + sgUBE2E1-3	14320	11600	11880	13480	12360	11920	11000	12120	11000	10360	8440	8240
		12920	13680	11800	12040	11920	12360	12320	12440	10920	12000	8280	7200
					13360	12200	11920	13360	10720	11560	9800	8160	8120
					12320	15400	12840	12520	12680	10400	10280	8560	6840
	sgUBE2G1-5 + sgUBE2E1-7	13560	13520	13360	12560	13360	12760	11320	10200	9480	9240	6200	6440
		17600	15480	11840	13240	12440	13000	13720	12760	10960	9400	9760	7160
					10920	11320	11640	12520	11400	10080	10480	8320	7560
					12840	14320	12800	13000	11280	10520	9720	10080	8080
	Figure 2-figure supplement 1F		ePL luminescence signal
		DMSO			POM (µM)
					0.001	0.00316	0.01	0.0316	0.1	0.316	1	3.16	10
	sgUBE2G1-5	17840	20400	17200	17200	17880	20480	14720	15760	12120	10800	10160	9760
		15640	16960	16240	19560	15360	16600	13280	14520	11800	10480	10240	9600
					18000	16560	17000	15720	16440	13600	11600	9000	9880
					18520	16560	17400	15800	14160	13080	11320	10440	9120
	sgUBE2G1-5 + sgUBE2E3-1	11560	13680	14680	11840	11480	14160	10840	12240	10240	9120	7800	6680
		14280	14880	11640	15000	10240	11480	11640	10160	8480	7800	8640	7600
					13000	15280	11120	11400	13160	8520	8720	8360	8120
					13040	14200	13440	12000	9640	9080	9640	7560	7280
	sgUBE2G1-5 + sgUBE2E3-2	12560	12160	9760	11120	11880	11160	10240	8960	8600	8200	7280	6720
		12600	13600	12360	13200	11400	12120	11160	11160	8560	9240	6240	6480
					13640	10440	11200	11400	10440	7720	6440	7640	6680
					11840	13600	13240	11760	9400	11320	10080	7280	6600
	sgUBE2G1-5 + sgUBE2E3-3	16640	12440	14280	14920	11880	13120	14880	9800	9880	9400	9080	6440
		15120	14840	15920	14360	14640	12720	13640	13240	12200	9920	10600	6960
					13760	13840	11840	12320	11040	11640	9520	8400	9000
					15800	15560	13840	14280	13360	13840	10560	8320	8040
	sgUBE2G1-5 + sgUBE2G1-1	11680	10600	9680	10880	11360	9800	10320	11240	8120	7400	6800	6640
		12760	12160	11440	11600	11160	11000	11320	11400	7600	8360	7920	5640
					9840	11280	10800	10040	10360	9000	8040	7400	5240
					13720	13120			9680	9720	6720	6880	6080
	sgUBE2G1-5 + sgUBE2G1-5	15800	12520	14320	13160	14280	13440	12880	11640	9160	8640	8440	6960
		14080	17640	12880	14360	14680	13640	11880	13920	9560	9440	8560	7080
					12360	13320	11120	11840	9760	10240	11320	7200	7480
					12360	15000	14920	13360	12320	9840	9840	7400	9600
	sgUBE2G1-5 + sgUBE2G1-6	12160	13680	11280	14280	13320	10720	11400	13160	10680	8880	7240	6840
		14480	14080	13800	15800	14160	12920	13760	11040	10520	7440	8600	6840
					13360	12960	12600	13080	12120	9120	8040	7720	6720
					14000	13040	10360	11720	9520	10840	8840	7520	6680
	Figure 2-figure supplement 1G		ePL luminescence signal
		DMSO			POM (µM)
					0.001	0.00316	0.01	0.0316	0.1	0.316	1	3.16	10
	sgUBE2G1-5	17840	20400	17200	17200	17880	20480	14720	15760	12120	10800	10160	9760
		15640	16960	16240	19560	15360	16600	13280	14520	11800	10480	10240	9600
					18000	16560	17000	15720	16440	13600	11600	9000	9880
					18520	16560	17400	15800	14160	13080	11320	10440	9120
	sgUBE2G1-5 + sgUBE2G2-3	15920	17520	17840	14160	14440	16200	15600	13120	12160	12280	9880	7520
		16600	14240	13960	15800	13400	13320	15000	12520	11000	9200	8600	7840
					17080	16680	15800	15200	14960	11920	10440	10000	8520
					14520	16320	13040	14160	13520	12280	9360	8360	8200
	sgUBE2G1-5 + sgUBE2G2-4	16360	15320	17760	14840	14880	14240	12920	13640	15440	10560	8200	8480
		15600	16080	13200	12640	13400	17160	14960	13920	10800	9400	8400	7840
					16160	13480	14360	17640	11720	12760	9480	8640	8400
					15000	14480	15200	14960	12560	11720	10600	8360	8440
	sgUBE2G1-5 + sgUBE2G2-7	13600	13760	13880	12920	10920	12080	12120	11720	8200	8200	7400	6640
		13840	14200	13400	14360	9480	11800	12240	11760	11240	9040	7880	7880
					12240	13240	11640	12760	11120	10400	7720	8640	7400
					13240	9920	13760	14680	13040	11040	10440	7720	8040
	sgUBE2G1-5 + sgUBE2H-2	12880	15080	14760	14840	12200	13360	11320	11760	9560	8400	8760	8320
		15720	15240	15440	12720	14040	12520	13560	12880	12440	9640	8800	8160
					13680	13000	15120	12360	12160	11160	9480	8360	7040
					13480	14320	13640	13920	10640	11840	9600	8640	8760
	sgUBE2G1-5 + sgUBE2H-5	16120	15640	15600	13760	14280	14720	14400	12920	11200	9920	9760	6760
		17760	18120	14240	15840	16040	15240	14600	15000	13040	11440	9160	8760
					16200	17320	15640	14520	13880	11920	10720	8280	8640
					13840	15640	15480	14440	11920	11360	11800	8080	9120
	sgUBE2G1-5 + sgUBE2H-8	14600	16560	14640	15000	16120	12480	13800	13240	10520	10840	9200	8240
		14040	14480	14200	15920	17400	16240	15320	13640	11880	10920	9400	7720
					16760	15520	14120	14200	13880	11560	10760	8360	7200
					16200	16840	13840	13880	14200	11160	12200	9400	7440
	Figure 2-figure supplement 1H		ePL luminescence signal
		DMSO			POM (µM)
					0.001	0.00316	0.01	0.0316	0.1	0.316	1	3.16	10
	sgUBE2G1-5	17840	20400	17200	17200	17880	20480	14720	15760	12120	10800	10160	9760
		15640	16960	16240	19560	15360	16600	13280	14520	11800	10480	10240	9600
					18000	16560	17000	15720	16440	13600	11600	9000	9880
					18520	16560	17400	15800	14160	13080	11320	10440	9120
	sgUBE2G1-5 + sgUBE2I-5	14440	14920	16720	14800	12800	13880	13360	13560	11760	9640	7600	6600
		14720	13480	14160	13720	13440	12960	13640	13160	12240	8920	7320	6560
					14560	11800	13400	14200	12480	11160	9240	9160	7200
					14440	12240	15520	12320	12640	10560	9640	7960	6600
	sgUBE2G1-5 + sgUBE2I-7	16240	16800	16000	15080	15400	13400	14440	11200	11560	9240	8760	8480
		14040	17080	17280	12760	14320	14840	12360	11160	11080	11760	8840	10800
					15280	15080	17240	12680	14000	11160	12960	8640	8880
					14280	14360	15560	14240	14000	11640	11120	9760	8120
	sgUBE2G1-5 + sgUBE2I-8	17240	16360	19000	15080	14720	14600	14640	13560	11120	10920	7880	7520
		15800	17440	16920	15960	16080	14240	16560	13840	11320	11320	8000	7680
					16080	16240	15280	13120	13040	12480	10040	10000	7080
					17400	17400	17280	14080	15320	11640	10600	9640	8320
	sgUBE2G1-5 + sgUBE2L3-2	15440	14240	14880	15160	13360	13120	16800	12080	10360	9240	8120	7760
		15800	16080	17280	12080	17160	13720	16400	12720	14000	11200	8840	7440
					15960	14160	14600	14320	13760	13160	9360	8600	7360
					14360	16720	13800	15200	13600	14520	10880	10960	8400
	sgUBE2G1-5 + sgUBE2L3-3	15240	18760	15760	14440	14720	14480	13720	14960	12720	9400	9400	7960
		16400	15280	14440	16280	15400	17400	16880	14760	14240	10080	9480	8640
					16880	13920	15840	12760	15480	14000	11120	10080	8400
					18320	16160	18720	14720	14320	11480	9120	9280	6880
	sgUBE2G1-5 + sgUBE2L3-7	14320	17280	12440	13680	15960	13680	15920	14680	14120	10720	10400	8960
		18120	16000	18920	13480	15640	14480	13760	14800	12000	10800	9680	7120
					14560	15000	13000	13880	13320	10440	10160	8800	9240
					16560	14320	13600	14520	13800	10320	8600	9720	7680
	Figure 2-figure supplement 1I		ePL luminescence signal
		DMSO			POM (µM)
					0.001	0.00316	0.01	0.0316	0.1	0.316	1	3.16	10
	sgUBE2G1-5	17840	20400	17200	17200	17880	20480	14720	15760	12120	10800	10160	9760
		15640	16960	16240	19560	15360	16600	13280	14520	11800	10480	10240	9600
					18000	16560	17000	15720	16440	13600	11600	9000	9880
					18520	16560	17400	15800	14160	13080	11320	10440	9120
	sgUBE2G1-5 + sgUBE2L6-6	14880	14760	13920	12200	15880	15400	16360	12720	12360	11120	9840	6920
		18760	14880	15200	13840	13960	16000	14120	14480	10240	10000	8480	7840
					14440	14840	14840	13200	11760	11480	10160	8160	7600
					14960	14720	15520	11960	13040	12360	9200	8560	6600
	sgUBE2G1-5 + sgUBE2L6-7	14560	15200	14280	13320	14560	13160	13560	11080	9840	9920	6960	7160
		13800	14120	16600	14200	12600	12800	11480	13440	11600	9800	7600	7880
					12200	14760	13400	13520	11400	11720	8920	7280	7840
					13560	12840	12760	12440	11560	9640	10360	9200	7480
	sgUBE2G1-5 + sgUBE2L6-8	12080	12000	12400	13800	12960	11720	12040	12760	10080	8360	6840	7240
		13240	11640	13120	13120	9320	10960	10600	9360	9320	6760	6680	6960
					12360	10960	12240	13200	10960	9240	7760	7200	6560
					13520	12280	11800	11760	11720	8760	8280	7960	6120
	sgUBE2G1-5 + sgUBE2M-1	12040	12280	11840	12200	12360	13360	13600	10920	9520	8920	7520	7360
		14280	14360	13000	11520	12200	10800	10240	12280	10960	9840	8640	8000
					12000	13600	13600	12000	11680	11400	9880	9240	7080
					13280	15280	11680	13720	10760	11800	10360	10960	7640
	sgUBE2G1-5 + sgUBE2M-2	12480	11880	13080	11640	10320	12000	10320	11400	9960	10440	9920	6800
		12400	12600	14200	13480	12240	13360	9800	11920	10560	8640	8560	8240
					10400	10840	11760	11200	11400	8720	7920	7880	7640
					12560	13960	12680	12600	11640	9960	9240	8920	7600
	sgUBE2G1-5 + sgUBE2M-3	14680	15080	13200	11640	11240	12040	12320	11520	13000	8520	8880	8520
		13640	13640	15520	16120	12240	13760	12560	12320	13760	9360	9040	9240
					13040	11360	11280	12440	10640	9840	11200	10480	8240
					14480	12680	12320	13080	14280	10640	10560	10200	7840
	Figure 2-figure supplement 1J		ePL luminescence signal
		DMSO			POM (µM)
					0.001	0.00316	0.01	0.0316	0.1	0.316	1	3.16	10
	sgUBE2G1-5	17840	20400	17200	17200	17880	20480	14720	15760	12120	10800	10160	9760
		15640	16960	16240	19560	15360	16600	13280	14520	11800	10480	10240	9600
					18000	16560	17000	15720	16440	13600	11600	9000	9880
					18520	16560	17400	15800	14160	13080	11320	10440	9120
	sgUBE2G1-5 + sgUBE2N-2	13600	12680	12640	10120	12600	11440	11400	9720	10520	7920	8400	6720
		11120	12080	12680	10840	15760	12640	12400	12880	8560	8720	7320	6800
					13560	11560	11280	14280	11800	8320	8760	8760	6200
					11360	13680	12880	11160	10840	9840	8120	7200	6720
	sgUBE2G1-5 + sgUBE2N-3	11680	11280	12000	12680	11200	11000	11160	10960	9200	7920	7120	6240
		12200	12640	12200	11320	11280	11760	10000	10360	9480	10040	8040	6480
					13160	10240	12480	10760	10680	8280	7560	6960	5520
					12640	11400	13000	11120	11880	10480	8080	8240	6320
	sgUBE2G1-5 + sgUBE2N-4	11720	12800	13240	12880	11120	12000	13560	11120	9880	8120	7680	7000
		13520	10280	13080	11840	13080	12720	13160	10920	12680	8480	7600	6120
					11320	13120	12120	12600	11760	12000	8880	7160	7880
					11800	11280	13040	12520	10120	8840	7480	6440	5960
	sgUBE2G1-5 + sgUBE2V1-4	13840	12960	12120	12520	11560	11080	11600	11920	11320	8240	9000	5120
		12000	11200	12200	12800	13440	9320	10480	8960	9200	8480	7480	7480
					13120	13680	13200	11640	10920	10040	8680	6760	7800
					11360	12160	12480	10040	10400	9200	8880	7800	6720
	sgUBE2G1-5 + sgUBE2V1-6	16280	15520	17640	14280	14160	13600	12920	12200	11760	9200	7840	7520
		11280	14240	15560	13640	12360	13640	13440	12960	9080	8400	6840	8400
					14480	14080	12800	13680	15840	10960	9680	7800	6840
					14040	17480	13800	13840	13560	11360	11120	9080	5920
	sgUBE2G1-5 + sgUBE2V1-8	14280	15920	14360	15040	13680	16080	12520	12760	11040	9640	8240	7840
		15240	15880	18120	14800	16040	16560	13640	11840	11560	10840	9680	8000
					16480	16120	14000	14240	13160	13400	11280	8400	8960
					15560	15120	17960	16680	13240	14280	12400	10760	8080
	Figure 2-figure supplement 1K		ePL luminescence signal
		DMSO			POM (µM)
					0.001	0.00316	0.01	0.0316	0.1	0.316	1	3.16	10
	sgUBE2G1-5	17840	20400	17200	17200	17880	20480	14720	15760	12120	10800	10160	9760
		15640	16960	16240	19560	15360	16600	13280	14520	11800	10480	10240	9600
					18000	16560	17000	15720	16440	13600	11600	9000	9880
					18520	16560	17400	15800	14160	13080	11320	10440	9120
	sgUBE2G1-5 + sgUBE2V2-4	13600	15640	14280	16760	15320	13240	11440	11880	11480	9640	9000	7320
		14560	15160	15320	14600	16160	16560	15600	13520	11160	9280	8960	8320
					14480	12960	13920	13680	12520	12560	9520	9320	6960
					16120	14560	15240	12200	14520	11520	11640	10480	6760
	sgUBE2G1-5 + sgUBE2V2-7	13280	14320	12360	13360	12040	14960	14920	13680	11280	10240	8120	7480
		14560	15320	16240	16720	14560	13160	12640	12720	12880	9840	9160	8680
					13960	12520	14320	12080	14360	11440	10440	8880	7160
					13280	15920	15200	11840		11560	10480	8520	8200
	sgUBE2G1-5 + sgUBE2V2-8	13360	13800	12720	12440	14080	13400	12440	12080	10120	9000	9360	5880
		13920	16480	12160	12840	15240	12880	14760	12880	11520	10400	9000	6080
					12280	13680	11040	13360	10640	10480	10040	8080	7600
					14400	13520	14120	13240	9240	12040	8480	8720	6600
	sgUBE2G1-5 + sgUBE2S1-1	12240	9560	10640	13600	12280	10480	9280	9680	7720	7280	5920	4680
		10760	11840	9760	12520	10280	9600	10880	8480	7120	7600	5920	5640
					9520	11200	10240	9840	8960	8800	7200	4920	5040
					11320	10880	11160	8200	9560	8800	7440	6040	4680
	sgUBE2G1-5 + sgUBE2S1-2	8600	9000	8640	8800	8840	8160	8680	7320	6720	6440	5720	5120
		9240	10000	9880	11640	9760	9920	7680	7760	6880	5880	5120	4480
					10480	8680	9840	8440	8800	7160	6120	5440	5280
					11520	9840	9280	8920	7280	7200	6760	5360	5360
	sgUBE2G1-5 + sgUBE2S1-7	9800	9440	10280	10360	8840	9480	7880	8400	7760	6840	5680	4600
		10080	9960	9440	9680	10120	10480	10600	8520	6400	6680	5920	4800
					11080	10280	10760	8000	8160	7200	7040	5360	5040
					10400	10280	10280	9160	7200	7440	8520	5200	5960
	Figure 2-figure supplement 1L		ePL luminescence signal
		DMSO			POM (µM)
					0.001	0.00316	0.01	0.0316	0.1	0.316	1	3.16	10
	sgUBE2G1-5	17840	20400	17200	17200	17880	20480	14720	15760	12120	10800	10160	9760
		15640	16960	16240	19560	15360	16600	13280	14520	11800	10480	10240	9600
					18000	16560	17000	15720	16440	13600	11600	9000	9880
					18520	16560	17400	15800	14160	13080	11320	10440	9120
	sgUBE2G1-5 + sgCDC34-1	14040	13280	13680	15680	12480	12440	11960	12280	11240	7960	7560	7040
		12800	13800	12640	12800	11520	9840	13120	11280	8720	8000	7320	5200
					13560	14040	14680	12600	11600	10280	7560	7040	7680
					12760	13720	12760	13520	10880	10000	7840	9280	7120
	sgUBE2G1-5 + sgCDC34-3	10600	10320	11200	12280	11320	12120	11640	11080	8000	8840	6760	5200
		13880	13200	12240	11920	10000	9960	11360	11320	9280	7360	6920	5840
					12840	11880	13560	10560	11520	9200	9800	7760	6800
					11240	12280	13240	13120	11840	10520	8480	5960	6880
	sgUBE2G1-5 + sgCDC34-4	13480	14760	13400	13400	9840	12600	10760	12160	10000	7440	6840	7320
		14920	12960	13480	13760	12000	13240	12280	11800	10360	8480	8760	6720
					13720	13520	12280	11280	10960	9960	7960	7240	7320
					13680	14640	12480	13440	11920	9360	6960	6440	7120
	sgUBE2G1-5 + sgUBE2K1-1	11880	12640	12280	12600	12400	13040	11000	9720	8240	7840	7120	5880
		14600	13160	13600	15720	14120	12280	12680	12080	10000	8520	7680	6240
					14560	11240	9760	11440	8960	9200	8120	7520	5680
					13040	11160	13040	12520	11400	10440	8640	6760	6200
	sgUBE2G1-5 + sgUBE2K1-4	14040	12520	13520	12320	12560	13120	13600	11160	10680	8160	7960	6480
		15880	15480	13640	12320	13760	14840	15440	12120	11680	10280	8720	7120
					15200	11840	12560	13520	11720	10720	9920	8640	6600
					17520	13960	13200	13240	13000	10240	10520	9320	6960
	sgUBE2G1-5 + sgUBE2K1-7	15280	15880	18640	19360	15360	12520	14480	13400	13600	11120	11160	8800
		15520	16760	12880	12440	14960	14560	15000	12360	12240	10120	7680	9280
					17520	15400	15200	15680	14120	14000	10480	9320	8120
					14400	14680	15920	12120	14800	11600	9080	8600	8200
	Figure 2-figure supplement 1M		ePL luminescence signal
		DMSO			POM (µM)
					0.001	0.00316	0.01	0.0316	0.1	0.316	1	3.16	10
	sgUBE2G1-5	17840	20400	17200	17200	17880	20480	14720	15760	12120	10800	10160	9760
		15640	16960	16240	19560	15360	16600	13280	14520	11800	10480	10240	9600
					18000	16560	17000	15720	16440	13600	11600	9000	9880
					18520	16560	17400	15800	14160	13080	11320	10440	9120
	sgUBE2G1-5 + sgUBE2R2-2	12280	13600	15000	11600	10720	13840	10800	10640	10200	9920	8320	7440
		10200	13760	12000	12480	11360	10640	10760	10080	7160	9520	7640	5880
					11840	11480	14280	11360	12240	9880	8320	8320	6920
					11000	14640	12520	11720	11000	9000	8520	6880	7240
	sgUBE2G1-5 + sgUBE2R2-4	11840	11160	12240	11320	11520	11240	11360	11040	8400	8800	7040	5640
		11440	12200	14240	12880	11600	10720	12760	11240	9480	9480	6760	6400
					12960	11840	11560	10480	12360	10960	8000	6680	6240
					12520	13480	12920	12560	11760	11160	7840	6760	6440
	sgUBE2G1-5 + sgUBE2R2-8	12440	13840	11280	11240	11200	11600	10720	9080	7640	6560	6280	5920
		11600	11440	13480	9960	11080	11480	11440	10000	9320	7360	6320	5400
					10520	11720	11080	9720	10000	8480	5840	6240	6880
					12320	11320	10840	9560	9440	9720	7840	7000	6440
	sgUBE2G1-5 + sgUBE2J1-2	12520	15160	11280	11000	15400	12440	13480	11280	9680	8800	7680	5880
		15680	14960	15240	13280	13240	13360	12720	12640	10400	8280	7680	7680
					12680	14480	13040	11520	12760	10200	8560	8040	6520
					15400	13880	13320	13240	13560	9880	8880	8920	7520
	sgUBE2G1-5 + sgUBE2J1-3	13840	12760	11480	11920	12000	13640	11920	11680	10080	8240	7240	8000
		13760	14400	13920	12280	14080	12840	11240	9480	10040	8840	8120	7280
					12480	13880	11320	10720	12560	9720	8760	8280	7840
					14320	13720	14880	12360	11920	11800	8440	8240	8040
	sgUBE2G1-5 + sgUBE2J1-4	11160	11800	12600	11840	11320	12400	10440	11800	10320	8440	7320	5280
		13200	12080	10760	12160	11800	12200	12000	9680	8920	7360	6960	6320
					12240	13320	11960	10720	10840	8480	7880	7120	6600
					12560	12320	11640	12040	8960	9480	9640	6080	5680
	Figure 2-figure supplement 1N		ePL luminescence signal
		DMSO			POM (µM)
					0.001	0.00316	0.01	0.0316	0.1	0.316	1	3.16	10
	sgUBE2G1-5	17840	20400	17200	17200	17880	20480	14720	15760	12120	10800	10160	9760
		15640	16960	16240	19560	15360	16600	13280	14520	11800	10480	10240	9600
					18000	16560	17000	15720	16440	13600	11600	9000	9880
					18520	16560	17400	15800	14160	13080	11320	10440	9120
	sgUBE2G1-5 + sgUBE2J2-2	12120	12680	10800	11240	12040	11160	11400	10480	9400	8600	7560	6840
		11000	12080	11760	10160	11640	11880	9840	10440	7960	8760	7040	5640
					13000	11640	10040	11960	9760	9840	7240	7320	6920
					11400	10880	12320	11040	10600	9400	9240	6760	6200
	sgUBE2G1-5 + sgUBE2J2-3	11680	12040	12040	10880	10960	10240	9560	10640	8200	7920	7400	6440
		10760	10320	12040	11320	10920	12320	9720	11320	10560	8240	7080	6040
					10840	10880	10440	10240	9520	8640	7280	6400	6440
					10760	11920	13720	11480	9640	9720	7560	6240	5560
	sgUBE2G1-5 + sgUBE2J2-6	12280	14560	12280	10960	10640	11160	9880	10400	10240	8240	6600	6960
		12400	13520	12120	12920	12200	12680	11080	12720	10680	9160	8360	7120
					11080	12280	11480	11480	11480	9000	7920	7560	6560
					13320	11840	10800	12120	9960	10240	8200	7800	7560
	sgUBE2G1-5 + sgUBE2W-6	11720	10480	12480	11080	9240	10000	9640	11040	8520	7600	7760	6160
		11000	11840	10880	11760	11040	11440	10960	9800	9160	7440	7640	6080
					11880	9760	11440	10360	10520	8480	7680	6880	6080
					13320	10480	11640	9800	9400	8960	8720	6720	5560
	sgUBE2G1-5 + sgUBE2W-7	12080	11560	9680	9520	9720	10400	9280	9520	8840	7840	6320	5280
		10360	10960	9920	10120	10440	10360	10480	9560	9000	8720	6840	6120
					9880	9480	10000	10360	10120	9880	7920	6800	6080
					11000	10360	10960	10520	9120	8800	7480	7520	6040
	sgUBE2G1-5 + sgUBE2W-8	13000	11520	12120	11640	9920	10480	9080	12000	8720	7680	8440	6680
		12160	12320	11040	11280	10240	12000	10440	10480	10440	7680	7000	5960
					11200	10680	11360	11480	9840	9960	7720	7280	6920
					11720	10920	11560	10480	11480	9000	9080	7520	6360
	Figure 2-figure supplement 1O		ePL luminescence signal
		DMSO			POM (µM)
					0.001	0.00316	0.01	0.0316	0.1	0.316	1	3.16	10
	sgUBE2G1-5	17840	20400	17200	17200	17880	20480	14720	15760	12120	10800	10160	9760
		15640	16960	16240	19560	15360	16600	13280	14520	11800	10480	10240	9600
					18000	16560	17000	15720	16440	13600	11600	9000	9880
					18520	16560	17400	15800	14160	13080	11320	10440	9120
	sgUBE2G1-5 + sgUBE2E2-1	11240	11960	11200	13160	12760	10720	10240	10200	9040	8840	5800	6800
		11440	11400	11920	10200	10440	11600	10840	9760	9120	9480	7480	6120
					13560	11800	12120	10800	10960	9480	9960	7000	6120
					10360	12200	11200	11600	11280	7920	7680	6320	5440
	sgUBE2G1-5 + sgUBE2E2-7	9360	10560	12320	10800	8680	8960	9000	8120	8800	8680	5880	5280
		11480	12000	11960		10920	10360	10640	9280	9240	6720	6000	6080
					10520	9840		8320	9320	9120	6880	6280	6960
					11560	10760	11280	10760	9960	8560	7400	6400	6360
	sgUBE2G1-5 + sgUBE2E2-8	10320	8240	10480	8360	8960	8200	9360	8960	8520	5280	6240	4760
		10400	8120	9560	10760	8680	10880	8360	9680	8160	6840	5520	5200
					9440	9560	8960	9320	9280	8600	7360	5960	6040
					8360	8480	9280	8680	8880	8320	5880	6280	5480
	sgUBE2G1-5 + sgUEVLD-3	11560	11200	12240	9800	11800	11720	11080	10800	7960	7240	6080	5840
		10040	10360	12120	11760	10680	13680	10800	10160	8800	8120	6760	5720
					12280	11600	10440	8800	11040	8720	7400	6960	5640
					11640	9960	10720	11320	10720	7920	8240	6800	6000
	sgUBE2G1-5 + sgUEVLD-7	11840	10240	10200	10360	10040	10280	9760	12000	8040	8520	6920	5680
		10520	10880	11000	9080	10520	10560	9800	7760	8440	6200	6240	5800
					11800	9840	9760	10200	10760	8320	7200	6880	6520
					10520	10520	9480	8560	10160	8640	7040	6720	5000
	sgUBE2G1-5 + sgUEVLD-8	11040	11600	10360	11440	9720	11280	10480	10160	9320	7000	6640	6240
		10440	13480	9600	12200	10440	10400	9760	9240	9480	7560	7240	6000
					11320	11600	10640	12480	10200	9680	8760	7160	5680
					10320	11560	10800	9680	10000	10400	7760	7320	5920
	Figure 2-figure supplement 1P		ePL luminescence signal
		DMSO			POM (µM)
					0.001	0.00316	0.01	0.0316	0.1	0.316	1	3.16	10
	sgUBE2G1-5	17840	20400	17200	17200	17880	20480	14720	15760	12120	10800	10160	9760
		15640	16960	16240	19560	15360	16600	13280	14520	11800	10480	10240	9600
					18000	16560	17000	15720	16440	13600	11600	9000	9880
					18520	16560	17400	15800	14160	13080	11320	10440	9120
	sgUBE2G1-5 + sgUBE2Z-1	10840	12920	10840	12520	10920	10320	9680	10840	8720	7480	7040	6480
		10400	11200	10360	11320	10720	11440	9240	9280	8640	6960	7720	5040
					10320	13560	10400	9880	9240	9920	8600	7280	6680
					10440	9960	9560	10400	10120	8240	7240	6560	5920
	sgUBE2G1-5 + sgUBE2Z-2	11120	10720	11240	10120	10280	9960	9280	10160	8360	6920	6120	5360
		10480	10200	12280	12520	11040	12200	11520	11080	9000	9480	7880	5480
					9960	10280	9840	10360	8920	7960	7960	6560	6040
					12160	11120	11440	10520	11120	7440	6720	6080	5560
	sgUBE2G1-5 + sgUBE2Z-5	9920	11280	11120	11000	10760	10960	10760	9440	9280	7280	6560	4920
		9800	10840	9320	11400	9080	11280	9600	10800	8320	7880	6960	5440
					10400	9920	9000	11280	9640	9880	7280	6440	5880
					11360	11800	9680	9520	9600	8320	7200	6400	5240
	sgUBE2G1-5 + sgAKTIP-3	12480	10040	10000	10800	10400	12520	10960	8640	9520	7600	6320	5560
		11440	10600	11720	13760	11760	11000	10360	9320	8840	8000	7000	5560
					10640	11040	10680	9760	9840	9600	8600	6080	5720
					10000	10000	11560	10720	9840	8800	7440	7320	6000
	sgUBE2G1-5 + sgAKTIP-4	11760	9760	11000	8720	11200	9760	11120	10400	9000	7920	6440	5200
		10640	9720	9320	10320	8640	10120	9480	9520	8440	7640	6480	6280
					10920	11360	12080	10320	10040	8920	8000	7080	5240
					12200	8640	10880	10440	9080	7240	7280	6240	6360
	sgUBE2G1-5 + sgAKTIP-5	11240	11080	12120	9920	10200	11640	9760	9880	8360	7160	6400	5800
		11600	10360	9640	12120	10640	11760	9480	9760	8800	6760	6400	5840
					10480	10720	10440	9400	10600	7520	6920	6520	5280
					11960	10360	10000	9880	8280	9680	7720	7280	6880
	Figure 2-figure supplement 1Q		ePL luminescence signal
		DMSO			POM (µM)
					0.001	0.00316	0.01	0.0316	0.1	0.316	1	3.16	10
	sgUBE2G1-5	17840	20400	17200	17200	17880	20480	14720	15760	12120	10800	10160	9760
		15640	16960	16240	19560	15360	16600	13280	14520	11800	10480	10240	9600
					18000	16560	17000	15720	16440	13600	11600	9000	9880
					18520	16560	17400	15800	14160	13080	11320	10440	9120
	sgUBE2G1-5 + sgUBE2O-2	11640	11360	11960	12240	10200	10920	10800	11800	9360	7520	7800	5400
		10560	10720	9720	11080	10360	10480	10040	10120	8520	7120	7120	4960
					12800	11400	10800	12000	10520	10080	6440	6800	5000
					10160	10240	8280	9320	10600	7840	6960	6880	5280
	sgUBE2G1-5 + sgUBE2O-4	9520	9800	9520	10000	9920	11800	9360	9800	7400	7120	6360	5800
		12040	12240	12600	12520	10560	12360	9400	10160	8560	7160	7080	4800
					10280	10840	9320	9360	8640	9200	7880	7320	6600
					11760	11160	12640	11120	8720	9840	8080	6320	6720
	sgUBE2G1-5 + sgUBE2O-7	10520	12040	11240	10800	9520	9360	9200	9240	8880	6800	6840	5600
		9600	10000	11160	10560	10640	9760	9760	10280	8760	7000	5960	5960
					10320	9320	10840	9880	9320	9440	7240	6880	5720
					8880	11440	11120	9640	8680	8720	7240	6760	5000
	sgUBE2G1-5 + sgUBE2Q1-2	9760	9440	11200	9920	9600	10480	8600	9120	8800	7440	5480	5480
		11440	10560	9480	10200	11160	11880	11400	10040	9480	7320	6680	5840
					10280	10160	10600	8960	9120	7680	8600	5440	5720
					11760	11320	9680	11320	8640	8120	8320	6160	6080
	sgUBE2G1-5 + sgUBE2Q1-4	9760	10640	11840	11480	10040	10640	10840	10960	8880	7480	6960	4880
		10360	10080	10120	11800	11080	13200	11120	10480	7840	7160	7400	6680
					11080	10400	10000	10880	9200	8320	6680	6280	5760
					10080	10560	11240	9200	9240	9160	6880	7000	5240
	sgUBE2G1-5 + sgUBE2Q1-7	11520	11160	9520	9400	9280	9440	10400	8400	8200	6800	6520	5080
		9280	9800	8920	10240	9560	10000	8800	8920	7920	6520	5160	5080
					9240	11320	8960	9120	8440	7480	7120	6000	5360
					9920	10680	9120	10280	8080	10080	7160	6360	5040
	Figure 2-figure supplement 1R		ePL luminescence signal
		DMSO			POM (µM)
					0.001	0.00316	0.01	0.0316	0.1	0.316	1	3.16	10
	sgUBE2G1-5	17840	20400	17200	17200	17880	20480	14720	15760	12120	10800	10160	9760
		15640	16960	16240	19560	15360	16600	13280	14520	11800	10480	10240	9600
					18000	16560	17000	15720	16440	13600	11600	9000	9880
					18520	16560	17400	15800	14160	13080	11320	10440	9120
	sgUBE2G1-5 + sgUBE2T-1	8600	7960	9160	7640	9400	8640	7960	9120	7640	6040	5120	4440
		8320	8720	7280	10000	8000	8560	8480	7840	6600	5840	4560	4440
					8840	9360	9080	8600	8240	8240	6480	5960	5400
					7800	8680	7320	7760	6440	7200	5360	6320	4360
	sgUBE2G1-5 + sgUBE2T-7	8880	8560	8680	9280	8720	9080	9320	7360	7280	5560	5440	4080
		9480	9880	8640	9560	9200	9920	10200	7840	7840	6360	6400	5080
					9880	8720	9280	9320	9200	8520	6320	5240	4920
					10120	8320	9480	10200	8560	7800	6200	6600	5000
	sgUBE2G1-5 + sgUBE2T-8	7600	7120	7400	7880	8520	8000	7120	7360	6240	6640	5760	4120
		8200	8960	8560	8880	8040	8640	7600	6080	6000	6200	4440	4920
					7480	7800	7120	7400	7640	5560	6200	4840	3960
					7240	8360	6840	8880	7520	5840	5960	5160	4840
	sgUBE2G1-5 + sgUBE2F-3	10520	9080	7960	10000	9000	9720	9320	8320	8040	7440	5680	5560
		11640	8200	10480	12600	9640	9640	8320	10280	7760	6680	6200	4880
					10640	8880	8440	9200	10120	7680	6840	6880	5360
					8560	9440	8400	9320	9080	10120	6480	6520	6120
	sgUBE2G1-5 + sgUBE2F-4	11720	9760	9680	9440	9560	9720	9360	9120	8280	6840	7160	4760
		10120	9560	9760	10960	11800	8880	8560	7680	7920	7000	6240	5040
					9400	8400	9200	8280	7560	8000	8120	5920	5560
					9000	9080	10640	8120	8560	7520	6840	6600	4920
	sgUBE2G1-5 + sgUBE2F-5	9160	8800	8840	9840	9560	9800	9280	7760	8120	7360	6680	5760
		11240	8960	9200	10840	9120	9600	9200	8880	7960	7080	6360	5080
					10440	10320	9600	8960	9480	7200	7800	5600	6440
					10120	9480	7920	9480	8800	7280	7520	5920	5400
	Figure 2-figure supplement 1S		ePL luminescence signal
		DMSO			POM (µM)
					0.001	0.00316	0.01	0.0316	0.1	0.316	1	3.16	10
	sgUBE2G1-5	17840	20400	17200	17200	17880	20480	14720	15760	12120	10800	10160	9760
		15640	16960	16240	19560	15360	16600	13280	14520	11800	10480	10240	9600
					18000	16560	17000	15720	16440	13600	11600	9000	9880
					18520	16560	17400	15800	14160	13080	11320	10440	9120
	sgUBE2G1-5 + sgBIRC6-1	10680	11320	12200	10160	10120	9680	9800	9040	8080	8040	7200	6040
		8840	8400	10800	11520	9880	8360	8960	9200	7920	6520	7000	6360
					10240	10200	11840	10240	10120	9160	7840	6680	5520
					9760	9760	12680	8880	10080	9880	7280	6800	5920
	sgUBE2G1-5 + sgBIRC6-2	7480	8720	9360	9720	9040	8280	9240	8640	7440	5560	6000	5120
		8480	8840	8840	8480	8720	8200	8120	7480	6680	5760	5120	4680
					9720	8360	7160	8360	7680	7720	7080	4880	5400
					8520	7320	7720	9040	8640	6680	6240	6520	4520
	sgUBE2G1-5 + sgBIRC6-8	8600	7120	9080	9240	8560	9480	8600	6680	6600	5760	5560	5000
		9000	9160	7720	10560	9080	10440	8600	7960	8440	7080	5520	4920
					8800	7040	8800	7920	7560	7200	5680	5200	4440
					9720	9680	8840	7760	8360	6800	5520	5440	4920
	sgUBE2G1-5 + sgUBE2U-3	11280	9720	10880	11200	11360	9760	9320	8320	8600	8120	7400	5600
		9920	11080	9840	9600	10520	9480	9280	9160	6920	7080	5600	5480
					9840	8760	11400	8360	10120	9400	7440	6640	5880
					11920	9960	11600	10720	9600	7640	7680	6040	5480
	sgUBE2G1-5 + sgUBE2U-6	11680	9520	10760	10720	9400	10280	9600	9280	6640	6600	5920	4920
		9520	10280	8880	10800	10240	9600	8480	8240	8240	8760	5760	4960
					10520	10560	8960	9680	8000	7520	6000	6040	5600
					10760	10520	9480	8120	8840	7520	7280	7160	5920
	sgUBE2G1-5 + sgUBE2U-8	8520	9280	9680	9720	9280	9960	8320	9320	7080	6720	5640	5000
		9160	10520	9080	9120	9760	10560	8600	8000	7920	6760	6160	6200
					8480	9640	10600	9240	8320	8840	6720	5960	5520
					10080	10040	9640	10040	9160	7240	5360	5560	6360
	Figure 2-figure supplement 1T		ePL luminescence signal
		DMSO			POM (µM)
					0.001	0.00316	0.01	0.0316	0.1	0.316	1	3.16	10
	sgUBE2G1-5	17840	20400	17200	17200	17880	20480	14720	15760	12120	10800	10160	9760
		15640	16960	16240	19560	15360	16600	13280	14520	11800	10480	10240	9600
					18000	16560	17000	15720	16440	13600	11600	9000	9880
					18520	16560	17400	15800	14160	13080	11320	10440	9120
	sgUBE2G1-5 + sgUBE2Q2-4	8920	8600	7640	8440	7360	8600	8840	7000	7800	7440	5240	4960
		9680	8240	7920	8760	8200	9680	8400	9040	7560	6360	5480	4680
					8880	7840	8240	9320	8200	7160	6120	5280	5120
					8640	7640	8080	9040	6840	7440	6480	5440	4920
	sgUBE2G1-5 + sgUBE2Q2-6	10240	9640	9760	10480	9120	9040	8920	8800	8160	6720	5680	6160
		9360	10040	9200	10360	7600	8680	8400	7520	7360	6680	6280	4600
					10040	8360	9880	10760	7760	7200	7960	6000	5840
					9480	8240	9600	7040	9600	7840	6240	6080	5400
	sgUBE2G1-5 + sgUBE2Q2-8	11080	13920	12000	10760	11640	11880	11720	11840	8920	8760	8280	6520
		10960	11880	10640	10840	11000	12240	9880	10520	8880	8680	6120	6560
					12120	12160	11440	11200	9320	9800	9400	8120	6960
					12080	11160	10560	10360	10360	10280	7440	7200	7040
	sgUBE2G1-5 + sgTSG101-3	9040	9480	8360	10360	9080	9200	8480	8480	7000	6080	6240	5120
		9800	11680	9480	8960	8440	9320	9160	9600	7640	6600	7000	5840
					9200	7800	8320	7080	7040	6920	7000	5600	6000
					8280	10160	9120	8520	8520	7120	6480	5800	5640
	sgUBE2G1-5 + sgTSG101-5	9400	11200	10840	9960	10280	10480	10440	10320	8840	6720	6920	5120
		11800	9480	10360	11040	10840	10440	9080	9520	7720	7120	7480	6160
					10760	11480	10200	11360	8800	7520	8280	6240	6200
					11440	10560	9880	10720	9080	8840	8280	7080	7360
	sgUBE2G1-5 + sgTSG101-6	10360	8360	10680	10600	11400	10720	10760	9920	8920	7360	6720	5680
		11160	11320	9680	10000	10200	12040	10360	9520	7960	7040	6560	5400
					10280	9280	10760	8880	8440	7880	6840	5720	5680
					9440	10000	9560	8840	8280	7040	7240	6520	6280
	Figure 2-figure supplement 1U		ePL luminescence signal
		DMSO			POM (µM)
					0.001	0.00316	0.01	0.0316	0.1	0.316	1	3.16	10
	sgUBE2G1-5	17840	20400	17200	17200	17880	20480	14720	15760	12120	10800	10160	9760
		15640	16960	16240	19560	15360	16600	13280	14520	11800	10480	10240	9600
					18000	16560	17000	15720	16440	13600	11600	9000	9880
					18520	16560	17400	15800	14160	13080	11320	10440	9120
	sgUBE2G1-5 + sgUBE2Q2L-6	9480	9280	9880	9320	8960	8800	8840	7360	7160	6600	5920	4840
		9280	9560	8360	8120	8920	9240	7880	8240	7040	6800	6880	4800
					9560	10480	9080	8280	7400	7560	7800	5880	4960
					8720	8360	9640	7640	8360	6920	6280	6120	4960
	sgUBE2G1-5 + sgUBE2Q2L-7	8320	10080	8960	8080	8960	7720	7720	8640	7120	6120	5960	4880
		8840	11160	8800	9080	8320	9520	9000	8760	6520	5760	5080	5720
					9000	7800	7440	8240	7720	6160	6320	6560	4560
					9400	9000	9600	7680	7040	7440	5400	6120	6080
	sgUBE2G1-5 + sgUBE2Q2L-8	10080	8200	10320	8240	9200	8760	7720	7760	6840	6880	5480	5120
		7800	7760	9080	8160	7600	9000	6560	7440	6160	6000	4960	4920
					8400	8480	7480	9680	7240	6880	6120	4760	4560
					8680	9240	9200	7800	8080	7080	5800	5440	5040
	sgUBE2G1-5 + sgUBE2QL1-4	8400	9640	8520	8760	10360	8840	8080	8960	7320	8160	4920	5040
		9160	8920	9040	9520	9160	9480	9080	8920	6680	6680	5760	5320
					8080	8480	8080	8160	9520	6840	6280	5640	4760
					9720	7760	8960	8120	7840	7160	6200	6400	4720
	sgUBE2G1-5 + sgUBE2QL1-6	11320	10680	11400	11680	11440	11120	10400	8880	8520	7680	6880	5280
		10520	9280	12360	11000	11440	9320	11480	9040	8840	8240	6720	5400
					8600	10160	9560	9920	9680	8520	7560	5360	6000
					10120	9240	10000	10000	10000	7840	6120	5880	6360
	sgUBE2G1-5 + sgUBE2QL1-8	10440	8240	9120	9480	10440	9920	9240	8400	8240	6120	5880	4960
		8240	9880	9800	11040	8640	9600	9040	9440	7360	5680	5640	5520
					10600	8840	9200	8120	8200	8240	6680	5880	4640
					9360	8840	7440	9080	8560	7000	6960	6040	4960
