# Supplementary material for: UBE2G1 governs the destruction of cereblon neomorphic substrates
Source: eLife. 2018 Sep 20;7:e40958. doi: 10.7554/eLife.40958 (PMC6185104; doi:10.7554/eLife.40958)
Supplement: Figure 6—source data 1. [file elife-40958-fig6-data1.xlsx]

## Sheet: Sheet 1
	Figure 6A top panel		Normalized CTG luminescence signal (percentage of DMSO control)
		LEN (µM)										DMSO
		10	3.3333	1.1111	0.3704	0.1235	0.0412	0.0137	0.0046	0.0015	0.0005
	MM1S	12.5273	12.985	17.9478	23.0551	45.4597	67.2621	77.2357	80.8976	90.028	90.6303	94.8149	87.8105	125.389
		14.7919	16.7432	21.6096	28.2828	46.4715	59.6493	70.948	78.2476	78.1753	77.9826	94.866	93.0254	105.398
		16.0858	20.7253	22.4524	32.2732	56.6897	78.4648	92.1123	94.3813	104.304	103.965	107.954	102.918	107.264
		18.9982	17.6097	22.1476	31.4943	49.9167	70.6082	89.5047	96.7518	91.943	98.9191	89.3443	92.8465	98.3682
	OPM2	13.1516	13.3398	15.8808	26.562	55.3827	76.0629	85.4737	84.5562	83.6622	85.0502	99.1562	94.8059	102.006
		13.9986	13.0575	16.5866	22.3272	52.9829	66.6992	74.6042	85.662	82.5799	85.5443	93.9559	97.8311	99.3312
		19.9552	18.6943	26.1227	33.4415	69.5418	87.0026	96.9254	101.722	104.463	103.696	108.757	106.732	107.357
		22.0933	19.1877	22.3126	29.9328	56.22	78.1763	84.1244	92.1833	68.4727	63.5388	96.756	98.2811	95.0309
	DF15	14.6422	16.3095	20.1999	30.6097	52.7548	77.3152	92.3208	90.7391	94.3515	101.042	99.9947	101.576	109.763
		16.5233	17.9341	21.3328	30.6525	56.3886	74.4082	95.292	98.2205	92.4277	93.8599	90.7818	103.543	99.0969
		21.3364	20.9273	27.5674	38.6132	66.4639	66.873	87.4856	94.6292	86.2897	78.202	99.161	94.437	106.065
		20.5182	22.6896	27.6618	34.4278	58.4076	72.7893	78.8629	81.6008	78.5167	89.8458	98.0922	96.2539	101.234
	NCI-H929	16.4964	19.6788	32	46.7445	75.0657	79.5912	77.7518	92.3212	95.4453	93.0511	108.117	100.701	100.905
		21.1971	27.4453	33.3723	43.3577	73.8686	84.438	82.219	75.854	76.6715	79.3869	97.781	89.1387	101.839
		19.2481	23.8803	37.3454	48.2785	72.763	73.7988	93.795	83.2071	88.0407	98.9738	99.8832	102.745	109.81
		22.7007	27.2753	39.7622	41.4309	67.9006	76.6472	79.5819	67.8143	69.8859	72.6479	95.0949	100.409	93.5766
	ANBL-6	32.8577	36.8726	48.523	56.5527	81.5285	87.1198	84.1887	101.43	98.7456	92.3415	103.826	97.905	111.202
		33.0548	39.114	47.3654	64.4346	80.6911	89.7799	79.3856	89.6321	76.1836	85.4941	98.0071	85.0416	110.079
		40.9729	45.8734	58.0649	68.7504	94.3764	106.138	102.145	102.337	94.6393	101.835	94.2042	102.295	92.3155
		42.0965	47.4272	51.8735	72.5991	90.8863	95.0218	91.0297	88.3045	84.8144	75.2525	95.9398	94.4339	114.75
	EJM	65.5482	70.7803	74.7567	85.5558	80.4493	96.4387	98.9501	90.8298	96.7317	108.493	105.898	90.788	96.8572
		72.6639	78.2308	83.5048	89.4485	87.1045	85.0535	85.8907	80.533	86.8953	78.1471	113.684	93.718	101.462
		68.6026	69.1723	72.828	82.1807	83.7474	91.6284	83.5575	73.2078	77.3857	88.4001	93.5087	96.4805	100.164
		78.9524	74.6795	77.0533	66.4187	72.3532	79.3796	72.3532	68.6501	62.7156	58.5377	108.117	100.959	98.3641
	L-363	74.917	57.7898	77.0375	73.9616	86.6847	101.575	97.5202	105.07	96.3551	104.697	93.3491	98.8485	114.228
		84.1447	86.6148	78.3424	77.69	81.1154	101.691	97.0775	101.388	93.722	98.9184	85.706	82.3038	111.641
		86.9161	68.2762	70.064	75.8742	94.8296	86.4166	82.9463	93.5413	82.105	90.8071	108.146	99.6408	110.709
		79.844	65.3317	67.7504	78.2403	86.6269	68.9335	86.0485	69.0386	69.3016	79.2393	98.7087	110.057	86.6614
	SKMM-2	69.3615	86.6777	83.8723	102.543	98.3831	90.3538	100.221	99.157	92.9657	91.8049	100.565	91.5606	100.767
		81.3571	83.0017	91.7081	98.4798	82.9049	88.419	85.4201	87.2582	83.0984	82.7114	98.6426	107.445	105.522
		75.3195	76.1147	83.8398	88.952	119.966	106.22	106.561	99.0628	100.312	93.1554	98.845	97.7321	105.725
		70.5481	75.5467		82.7038	90.8833	90.8833	83.7262	89.52	78.9548	79.5229	95.8098	94.8992	102.487
	CAG	74.4878	90.6049	76.119	102.566	100.12	92.9739	125.324	118.011	79.8084	92.0418	94.2555	109.635	97.9061
		80.1579	100.446	75.6141	108.396	94.6664	116.346	115.336	97.7959	124.422	98.7045	88.197	94.139	90.9156
		92.9503	97.165	114.907	106.099	103.399	95.575	116.169		74.653	62.5137	91.1097	125.596	109.207
	ARH-77	88.1738	116.664	91.515	92.9689	108.196	97.968	106.742	90.3163	98.8607	100.34	109.471	104.651	99.5494
		93.7086	90.2226	106.206	103.095	115.465	91.9742	93.7086	74.7322	79.3232	82.8941	97.0753	80.9046	108.094
		87.1073	94.2701	90.1981	78.399	68.4642	70.8682	97.7289	92.1605	81.7842	86.8129	94.5502	101.156	106.334
	Figure 6A bottom panel			Normalized CTG luminescence signal (percentage of DMSO control)
		POM (µM)										DMSO
		10	3.3333	1.1111	0.3704	0.1235	0.0412	0.0137	0.0046	0.0015	0.0005
	MM1S	9.10964	9.7192	8.60167	11.8866	25.8727	43.584	67.4587	86.2876	87.1342	90.7239	94.8149	87.8105	125.389
		9.31283	8.36461	9.17737	10.532	22.3846	40.2991	67.9328	78.1939	82.5286	84.8314	94.866	93.0254	105.398
		6.45639	6.79366	7.95003	9.73276	21.5855	36.6906	69.1171	78.9944	84.4389	94.509	107.954	102.918	107.264
		9.73276	8.48003	8.86549	11.4914	22.8383	33.7033	62.7811	70.2253	69.2616	68.0571	89.3443	92.8465	98.3682
	OPM2	16.4192	16.1725	16.6111	18.1187	33.1125	53.2596	85.495	91.7995	89.0036	93.4442	99.1562	94.8059	102.006
		15.4872	16.0903	15.0761	16.5837	31.3308	55.4251	72.5296	76.5042	83.9874	82.8087	93.9559	97.8311	99.3312
		12.3752	11.0107	12.4458	13.6927	25.4092	49.5244	67.5461	80.3919	86.2031	83.4034	108.757	106.732	107.357
		12.3517	12.2341	12.8222	13.1046	23.7858	42.9604	74.0866	80.0625	78.5333	86.7442	96.756	98.2811	95.0309
	DF15	15.2628	15.074	17.6545	18.2839	34.239	61.6175	84.1813	95.7936	99.0979	105.297	99.9947	101.576	109.763
		15.1998	14.1613	15.6089	16.4586	34.5851	54.0648	66.7471	100.829	92.0801	89.0276	90.7818	103.543	99.0969
		9.81136	8.59296	9.46935	12.5261	25.4582	50.2111	82.253	93.0262	93.4537	101.94	99.161	94.437	106.065
		10.7091	10.4313	10.3457	12.1199	27.8095	52.2204	86.5922	90.2474	99.6099	97.964	98.0922	96.2539	101.234
	NCI-H929	1.49612	2.58943	4.89115	13.9829	43.9916	77.1938	93.9676	96.0967	100.269	104.181	108.117	100.701	100.905
		2.76206	3.33749	5.40903	12.6307	45.9768	66.4908	77.3089	82.9193	90.9754	84.0127	97.781	89.1387	101.839
		1.05109	2.0146	3.56204	9.57664	35.3577	62.6277	86.073	91.7956	94.5401	103.679	99.8832	102.745	109.81
		2.30657	2.36496	3.59124	9.69343	43.0949	63.8832	69.6934	80	87.1825	76.8467	95.0949	100.409	93.5766
	ANBL-6	13.7453	13.0521	16.9724	27.5145	61.7223	78.6709	89.4281	92.5596	88.8065	83.4997	103.826	97.905	111.202
		12.0959	12.8608	16.9246	25.1479	53.523	74.3441	88.1611	84.8862	75.9935	78.4797	98.0071	85.0416	110.079
		8.744	10.4682	12.414	22.5373	50.6167	78.9423	83.8685	83.1295	88.8439	103.253	94.2042	102.295	92.3155
		9.28588	9.50756	11.3549	21.7984	50.1487	70.5431	82.0704	74.3855	75.1491	78.1048	95.9398	94.4339	114.75
	EJM	65.6116	69.6471	74.4422	83.4626	91.8183	100.317	93.4325	104.02	107.485	117.408	105.898	90.788	96.8572
		72.1633	71.1188	73.6825	78.2402	96.0437	94.3345	85.1242	98.9397	85.7889	84.0323	113.684	93.718	101.462
		59.0185	62.8274	64.6273	70.6129	73.7521	88.1928	82.1235	93.425	94.5132	95.3922	93.5087	96.4805	100.164
		65.3807	67.641	67.7247	72.2453	70.7803	76.5147	81.8305	87.3557	71.8267	75.5101	108.117	100.959	98.3641
	L-363	78.7661	74.5071	76.1634	81.7895	98.221	105.661	106.476	108.08	128.718	121.12	93.3491	98.8485	114.228
		69.1438	66.7514	70.1691	75.0329	102.69	94.9347	83.8927	102.349	94.8821	100.955	85.706	82.3038	111.641
		70.7925	68.6953	71.911	72.3071	92.7666	88.6654	106.678	100.06	114.065	109.637	108.146	99.6408	110.709
		81.931	69.5108	77.1074	76.6414	91.2053	98.0096	101.179	102.064	105	101.435	98.7087	110.057	86.6614
	SKMM-2	37.0349	52.8259	65.2087	68.6169	87.5888	101.676	108.037	97.4723	88.2704	99.6308	100.565	91.5606	100.767
		43.9648	71.2298	61.3462	74.2971	74.4107	82.931	77.478	81.2269	83.8398	83.6126	98.6426	107.445	105.522
		45.9508	47.4986	63.3637	75.9397	78.3582	89.5799	94.2233	94.5135	92.2886	92.9657	98.845	97.7321	105.725
		49.1432	57.0757	74.5854	75.1658	86.4842	79.8093	79.8093	82.131	82.9049	75.843	95.8098	94.8992	102.487
	CAG	26.1462	29.6038	59.0056	84.4452	102.515	115.311	80.7605	107.462	123.185	111.349	94.2555	109.635	97.9061
		14.2529	22.6415	67.2079	69.944	86.1775	90.7214	118.45	93.4788	86.9437	80.9876	88.197	94.139	90.9156
		27.1465	29.3602	33.2826	50.2152	88.1194	83.226	91.4593	82.9541	107.615	100.197	91.1097	125.596	109.207
	ARH-77	63.6072	94.7853	92.2096	108.375	100.942	119.831	112.398	103.126	115.71	95.4721	109.471	104.651	99.5494
		102.483	93.9891	111.665	97.7385	111.027	115.797	113.968	109.42	101.261	95.8	97.0753	80.9046	108.094
		104.064	103.273	103.732	95.494	106.079	107.023	108.068	102.125	122.709	112.965	94.5502	101.156	106.334
	Figure 6C left panel		CTG luminescence signal
		DMSO	LEN (µM)
		DMSO	0.001	0.00316	0.01	0.0316	0.1	0.316	1	3.16	10
	PGK - GFP	37560	38600	39560	38800	39720	36920	42080	34800	32880	31760
		40080	39440	39640	41200	42680	40400	37520	34800	34080	29640
		38440	40200	40280	42200	40600	40000	39720	35320	37520	32320
	PGK - UBE2G1	37160	36640	46000	37920	35880	31520	28120	24120	23760	21960
		42160	38560	38000	38960	37440	33400	27600	23960	23520	22120
		40640	44160	42800	42440	38960	34400	29760	25600	24160	20600
	PGK - C90S	39840	40640	42640	42400	43640	40320	39440	38680	34520	31240
		37800	42520	41200	44960	41080	41200	40160	41320	33880	32600
		39040	40120	40120	41960	41160	40400	42520	37840	33760	37760
	Figure 6C right panel		CTG luminescence signal
		DMSO	POM (µM)
			0.001	0.00316	0.01	0.0316	0.1	0.316	1	3.16	10
	PGK - GFP	41640	43760	42440	43200	39400	35240	30160	31200	23520	22280
		40160	42400	39480	42120	41880	33880	29960	26000	23240	22880
		39440	40520	43600	41400	39760	35040	33880	26200	22760	24000
	PGK - UBE2G1	41320	40360	36120	37560	30960	29320	28120	15800	13720	13040
		47120	40640	42520	36960	30280	27880	19840	13880	14080	13640
		40160	43000	41800	43720	31480	27400	21240	15720	13280	10880
	PGK - C90S	41360	41120	44440	40720	45160	35840	30600	28240	25200	22040
		39840	42280	42360	41800	42560	36520	31000	26960	24200	24280
		41160	43560	41880	43920	45840	39680	34440	27840	24280	22400
