# Supplementary material for: UBE2G1 governs the destruction of cereblon neomorphic substrates
Source: eLife. 2018 Sep 20;7:e40958. doi: 10.7554/eLife.40958 (PMC6185104; doi:10.7554/eLife.40958)
Supplement: Figure 6—figure supplement 1—source data 1. [file elife-40958-fig6-figsupp1-data1.xlsx]

## Sheet: Sheet 1
	Figure 6-figure supplement 1A		CTG luminescence signal
		DMSO	CC-885 (µM)
		DMSO	0.0003162	0.001	0.003162	0.01	0.03162	0.1	0.3162	1
	Parental	37560	38440	38800	40680	36400	22360	11360	6880	5720
		37320	39200	39080	39280	36880	21360	11960	6440	4920
		40400	40680	39880	39120	34920	21080	10680	5960	5240
		40560	39160	40760	38640	35960	21360	11520	5760	5000
	sgNT-1	33640	34120	36480	36240	31640	18680	8400	4760	4520
		34240	34800	34800	33800	31800	17160	8800	4320	4040
		35480	35000	34480	33880	30760	16160	9320	4680	4440
		36120	34040	35480	31480	29520	17360	8920	4440	4400
	sgUBE2G1-5	32200	31720	32800	32520	33760	31680	30280	28200	24360
		30600	32720	31520	31240	32200	32040	32320	29240	22160
		32360	31960	32080	34080	33320	31920	31920	29640	20840
		32120	32280	33000	32960	32280	32040	31880	27320	21240
	sgCRBN-8	31600	31640	31760	32080	32240	31040	30640	32480	31000
		31800	30600	32720	31320	31520	30520	32120	30200	31800
		31200	30440	33440	31680	30040	31800	30920	33880	33040
		35400	32280	31720	31960	32200	31200	32160	31960	31360
	Figure 6-figure supplement 1B		CTG luminescence signal
		DMSO	CC-885 (µM)
		DMSO	0.0003162	0.001	0.003162	0.01	0.03162	0.1	0.3162	1
	Parental	51840	50880	50240	50360	42000	12320	2640	640	600
		50200	49960	51040	51040	43080	11600	2840	600	600
		55040	55200	56000	54280	43200	11280	1960	600	480
		53960	54280	54040	52120	40560	11520	2600	520	440
	sgNT-1	41760	41600	42840	42760	34080	11480	2800	920	720
		42320	41880	43800	45360	33680	11760	3520	1080	880
		44440	45240	45080	43640	33160	11160	2680	640	520
		45920	45040	44720	43800	36320	10160	3160	640	480
	sgUBE2G1-5	37960	40320	39520	41120	38720	35680	26680	9800	2600
		37040	39080	38080	40160	39040	34480	27800	9760	2400
		41320	36880	40240	39280	40320	35600	27720	9040	1960
		41040	39960	39320	40000	39000	33960	28240	8400	2600
	sgCRBN-8	42560	43400	44320	44280	42600	44440	43800	43720	40960
		40640	41600	42280	41680	41200	42000	41360	40840	41240
		44960	45520	44920	42160	43680	42720	45920	45680	44960
		44240	43920	45240	44160	42320	40560	43440	44280	43640
	Figure 6-figure supplement 1C		CTG luminescence signal
		DMSO	CC-885 (µM)
		DMSO	0.0003162	0.001	0.003162	0.01	0.03162	0.1	0.3162	1
	Parental	47440	46600	48680	48520	40000	23240	15080	5400	2160
		49960	47840	48880	48760	38400	22760	16280	5120	2640
		49800	51360	50920	49280	38960	23960	15680	5640	2200
		49680	49080	49840	50120	39880	25200	15320	5000	2080
	sgNT-1	37320	35880	29560	36080	22680	19160	10600	4080	1600
		33680	35480	38560	36320	33240	17760	12240	3240	2200
		37200	32560	37800	38600	30000	19680	12040	3600	1640
		37520	40440	35920	35720	29800	19520	13080	3680	1160
	sgUBE2G1-5	31760	30960	33200	34520	32720	30520	29800	25440	18160
		31320	31720	33200	34440	33320	30320	30320	24240	16760
		33760	33000	31880	33960	32040	31440	30080	24040	19720
		33800	34320	34480	33640	31080	32280	30040	25680	18680
	sgCRBN-8	32560	34080	34600	35040	36000	33280	33840	34680	33040
		32680	34120	36160	35880	37200	33880	34720	34760	33520
		35360	36720	36120	34520	34160	34000	37960	38560	36240
		35360	34600	36320	32880	33880	33560	37600	38000	36360
	Figure 6-figure supplement 1D		CTG luminescence signal
		DMSO	CC-885 (µM)
		DMSO	0.0003162	0.001	0.003162	0.01	0.03162	0.1	0.3162	1
	Parental	28720	26880	26240	19840	440	240	80	80	240
		26520	27280	26120	19160	520	160	120	240	240
		29440	26640	26760	16400	400	160	40	80	120
		30400	28000	27640	18120	480	240	120	80	120
	sgNT-1	21000	21360	21000	13040	400	200	120	160	200
		22800	21360	21200	14280	400	240	160	40	200
		22680	23560	21360	13360	280	160	40	120	160
		22920	23520	20880	13760	520	200	120	120	200
	sgUBE2G1-5	18360	18120	18400	17400	14120	2640	360	320	280
		16840	18600	18800	16920	14160	3640	600	240	320
		18200	18480	17320	16640	12640	2760	360	120	240
		18560	18120	18400	17160	13400	2840	600	160	200
	sgCRBN-8	16000	15920	16200	16160	13880	13360	12800	13280	12600
		16040	16560	17160	15640	15160	13320	13600	12440	12440
		16640	17160	15880	15000	14720	12520	13800	12920	11960
		16520	16760	16200	14240	13360	12960	11960	13400	12160
	Figure 6-figure supplement 1E		CTG luminescence signal
		DMSO	CC-885 (µM)
		DMSO	0.001	0.003162	0.01	0.03162	0.1	0.3162	1
	293T Parental	153640	152120	98040	44400	29120	28920	23000	27440
		154040	149040	92560	43760	30840	28000	25720	25160
		164600	167280	95520	44520	27360	26360	22880	25000
		168080	150720	98680	43400	30720	25440	24680	26240
	293T UBE2G1-/-	144800	150200	140640	108960	46520	34720	23800	25080
		152920	145080	145520	109840	49520	31200	24920	22920
		151120	161200	145120	108920	46680	33600	23840	26920
		151760	150800	143760	107840	50400	29560	22640	25320
	293T UBE2G1-/- UBC-UBE2G1	99720	90720	64600	29520	20240	15880	15160	14360
		101280	94920	64920	27960	19120	15600	15440	14560
		98520	98120	64080	27400	18960	16520	15280	14000
		98120	95120	63480	28880	18960	15320	13440	15240
	293T UBE2G1-/- UBC-C90S	118640	110320	110320	77160	44120	26800	21360	18680
		118440	116120	109400	76440	44800	26440	21240	19440
		120880	110680	108920	75040	40640	24880	21800	19840
		119240	112000	110280	82520	41160	27080	22440	21320
	Figure 6-figure supplement 1F		CTG luminescence signal
		DMSO	CC-885 (µM)
		DMSO	0.0003162	0.001	0.003162	0.01	0.03162	0.1	0.3162	1	3.162	10
	293T Parental + dBET1	83600	88920	84200	86480	81560	84640	82840	77920	63120	44840	27960
		82280	80720	84920	83600	84760	80280	84160	75240	62200	45080	26640
		90960	85040	86120	86120	83600	82680	84680	77960	64760	42600	28440
		83200	84360	79840	87600	80800	81240	81960	74960	56880	39880	25600
	293T UBE2G1-/- + dBET1	68680	68200	69840	69800	68880	66440	65240	71680	61080	61440	50920
		70520	70080	70400	71920	66360	69840	66680	76280	64840	63880	49920
		72480	65840	69520	64680	68520	65320	70000	69400	64840	60320	50720
		70280	67960	69520	62240	67600	66200	69520	66440	68280	60080	53120
	293T Prental + MZ1	85320	78560	86640	78720	80160	69000	52200	27160	12480	9760	9960
		86840	86920	81520	85440	82880	69440	55960	30200	12080	10360	9240
		81720	83960	82800	83000	82600	67280	51720	24160	10880	9360	9440
		90280	82520	85960	79960	81080	70640	55840	25200	12720	8720	9760
	293T UBE2G1-/- + MZ1	72440	71560	74800	70520	72000	55880	41760	27480	13040	7920	7240
		69960	74280	70320	74000	71200	59240	42560	27280	14080	9240	7760
		73080	71080	69840	67000	66120	58360	50440	28000	12240	7680	7440
		66120	68200	68960	66960	67800	61200	48480	29040	14120	7600	6680
