# Supplementary material for: UBE2G1 governs the destruction of cereblon neomorphic substrates
Source: eLife. 2018 Sep 20;7:e40958. doi: 10.7554/eLife.40958 (PMC6185104; doi:10.7554/eLife.40958)
Supplement: Figure 7—source data 1. [file elife-40958-fig7-data1.xlsx]

## Sheet: Sheet 1
	Figure 7A, left panel		CTG luminescence signal
		DMSO	LEN (µM)
		DMSO	1e-05	3.162e-05	0.0001	0.0003162	0.001	0.003162	0.01	0.03162	0.1	0.3162	1	3.162	10
	sgNT-1	91240	90040	88160	88760	89400	91000	90280	90440	82280	71520	46320	26920	19200	16120
		89800	91400	89800	90200	89920	88600	91640	89720	83800	71640	45680	29800	23160	17560
		90560	89760	90640	91840	89280	88600	87960	83400	82080	67360	46520	29920	21760	18480
	sgUBE2G1-1	99560	96200	97280	95280	95480	94040	95200	94080	91560	93640	83680	79400	69320	60560
		94960	95200	96880	95440	95680	96840	98920	94680	93680	89880	84400	73040	67640	59280
		98320	96840	96840	95160	97040	95560	98080	95720	94320	90040	84120	74360	66160	53640
	sgUBE2G1-5	95120	92960	96880	93920	95040	94200	96640	94280	91720	91160	84920	76000	69440	57120
		98360	96600	92240	91920	93640	95240	96400	92240	91040	89240	81800	76400	65760	59840
		93280	94120	95480	95560	93240	93760	93680	94360	90800	89160	84440	74560	65560	58440
	sgCRBN-4	97720	98280	100840	98800	102720	100640	100920	99960	99800	98160	93480	90880	86920	83920
		100880	103200	100600	99160	98760	100000	99520	98520	97120	96480	95320	92440	85960	79680
		95840	98960	100920	98920	98680	98480	98120	97320	99680	93360	92240	88880	91200	82200
	sgCRBN-8	121280	123000	124760	122960	119840	119520	123280	121800	119800	121760	120920	114320	123320	124280
		121520	124360	122880	120000	123880	120160	122680	121800	125840	121400	119960	121120	121440	119840
		120320	125120	122440	121000	121280	124400	127840	126200	122480	123480	122160	122280	121720	118160
	Figure 7A, middle panel		CTG luminescence signal
		DMSO	POM (µM)
		DMSO	1e-05	3.162e-05	0.0001	0.0003162	0.001	0.003162	0.01	0.03162	0.1	0.3162	1	3.162	10
	sgNT-1	86480	87160	88280	89720	88880	87960	84720	81040	67920	45600	23520	16920	15880	15520
		91360	90520	85680	87240	88120	85600	84000	83360	69240	45160	24200	16520	15240	15680
		84800	85560	92000	88480	86560	87840	86560	80640	70200	45240	23800	18880	15320	14720
	sgUBE2G1-1	93720	91680	93640	92840	91240	92840	92920	92920	88960	83400	68000	48920	33760	26880
		94120	86960	92960	93360	94400	90920	95400	92480	89480	80560	66040	45800	32800	26600
		94880	91080	96360	94920	98320	96360	94640	91680	88000	84120	66240	46920	33240	25840
	sgUBE2G1-5	95200	92280	90120	90320	93040	94040	94200	90000	87680	79720	65040	44240	33760	24080
		93560	92920	91640	94280	92480	92400	93400	92680	87840	82160	68560	47760	33520	28520
		90880	87360	91120	94080	95080	93160	95160	93160	90320	80000	66320	45280	32160	27360
	sgCRBN-4	96960	96760	94720	97560	97560	91800	93360	96200	95360	90240	88920	83200	78680	68800
		96360	99120	94840	92320	96040	94800	95280	95680	93440	89160	89600	82240	75160	69520
		92040	94280	96000	93600	91120	92880	90360	94240	93560	90480	86760	81840	76200	68760
	sgCRBN-8	120560	116560	120320	117640	119800	117680	121280	119320	111200	113400	117120	120960	116920	116240
		118680	114800	116560	115400	116360	113960	118720	118840	117160	116360	116800	115400	115880	113840
		114960	113840	113280	116800	116880	120240	120240	120840	120040	119600	121600	112600	116920	112160
	Figure 7A, right panel		CTG luminescence signal
		DMSO	CC-220 (µM)
		DMSO	1e-05	3.162e-05	0.0001	0.0003162	0.001	0.003162	0.01	0.03162	0.1	0.3162	1	3.162	10
	sgNT-1	90320	88120	91240	89840	88200	74400	51920	26560	17320	14520	14480	13320	14920	12720
		89400	89600	86600	89320	85920	81160	52640	27280	17000	14400	13560	14640	15800	14560
		89280	88040	89240	83840	82600	79720	48840	27920	18400	15680	14360	15040	15960	15440
	sgUBE2G1-1	95120	95600	95520	96240	92640	88640	85360	76160	53000	37480	29840	26640	23640	25200
		95600	93080	95560	93440	94800	90240	86000	73640	53320	36480	27960	24880	24680	22880
		99400	93040	98160	96800	95680	95280	84480	74680	52320	34960	27840	24560	25200	23880
	sgUBE2G1-5	95680	97480	97400	92080	97560	91440	87800	76840	52880	37520	28280	24560	23880	23960
		97840	94200	95920	95240	94760	93880	85080	76080	52640	37840	30480	24960	24880	23040
		93400	92320	94400	95400	96240	88800	87040	75800	53080	39040	29040	24080	24880	24040
	sgCRBN-4	100640	95360	100480	98640	103520	97720	97960	91680	84560	82040	77040	69520	62880	58480
		97800	96680	98760	99680	100200	98360	93520	93320	84440	81200	77240	65920	62960	55240
		94920	94320	98320	97600	98400	97600	92320	93800	88680	81080	74200	67880	63360	55640
	sgCRBN-8	121960	120320	122680	117800	121640	120760	118800	120680	122200	123840	125320	122520	120320	122520
		120040	119240	116160	115760	119680	120200	117960	121720	124440	118600	121280	119200	117040	116920
		120600	117760	118440	120480	119600	124000	125040	126520	127040	121520	120960	116320	120600	116400
