# Supplementary material for: UBE2G1 governs the destruction of cereblon neomorphic substrates
Source: eLife. 2018 Sep 20;7:e40958. doi: 10.7554/eLife.40958 (PMC6185104; doi:10.7554/eLife.40958)
Supplement: Figure 7—figure supplement 1—source data 1. [file elife-40958-fig7-figsupp1-data1.xlsx]

## Sheet: Sheet 1
	Figure 7-figure supplement 1A, left panel			CTG luminescence signal
		DMSO	LEN (µM)
		DMSO	1e-05	3.162e-05	0.0001	0.0003162	0.001	0.003162	0.01	0.03162	0.1	0.3162	1	3.162	10
	sgNT-1	51280	50120	48640	49320	49240	50200	48360	46280	40800	23920	7320	1640	640	520
		50200	49240	47880	47920	46960	49520	46720	46120	40040	24560	7280	2080	640	480
		50720	49640	48160	48120	49160	48960	50200	45280	40800	24320	9120	1880	1120	760
	sgUBE2G1-1	30000	30280	30760	31280	32840	33440	32520	31440	32560	28920	25120	21120	18200	14160
		30440	30440	29600	32040	33320	32280	32640	32440	30920	28400	24480	21600	18160	13840
		32880	29760	30320	31960	30680	32160	32240	30960	29960	27560	23120	19880	15480	13640
	sgUBE2G1-5	31440	31520	32240	33040	31920	31880	30720	30760	30280	26720	24000	18760	15040	12520
		32480	32600	32080	34760	32760	32640	30840	32280	29080	28720	24720	20800	15520	13320
		31240	31320	33320	31320	33720	32240	32320	32160	31920	27680	24760	21080	16120	13080
	sgCRBN-4	44880	44560	47000	47720	46480	47200	44200	47120	46880	44040	43080	41720	40520	38680
		43880	45560	43840	45080	45680	46040	46720	45440	45160	42880	43080	41160	40480	39200
		44480	45280	44960	45520	47520	47360	47120	48320	45680	46520	43200	42640	42680	42720
	sgCRBN-8	40520	42320	39760	41920	42520	44120	42360	45240	43080	45480	43200	43000	44240	43720
		40440	41120	38280	41640	42280	43080	42920	43520	40640	40960	42440	41680	42440	42440
		40120	42520	38920	42080	41840	42880	41800	42800	42480	41360	39560	40280	41360	41920
	Figure 7-figure supplement 1A, middle panel			CTG luminescence signal
		DMSO	POM (µM)
		DMSO	1e-05	3.162e-05	0.0001	0.0003162	0.001	0.003162	0.01	0.03162	0.1	0.3162	1	3.162	10
	sgNT-1	58520	60440	60200	63200	60720	61400	57840	50640	28880	5560	760	280	280	480
		62200	61720	61360	61720	61520	60320	56600	50240	28400	5600	760	240	200	520
		62320	61440	62600	61280	64760	59640	60240	50440	29920	6080	920	440	280	520
	sgUBE2G1-1	37400	37920	37920	39280	40200	41800	40760	37800	36800	25960	19600	11720	6120	3160
		36960	35960	39560	39360	40320	40920	38400	36360	32720	26840	18320	11720	5520	2960
		37040	37960	38640	39360	39880	37520	37480	36320	32120	24080	17960	10440	5320	2400
	sgUBE2G1-5	36800	35480	40440	39720	34640	36280	35160	34720	32920	23520	15880	10640	4800	2960
		37920	40080	39640	40280	41720	40240	39200	35120	30520	27040	18120	10720	5200	2920
		37480	37720	37560	39720	39600	38440	37520	36240	32520	24720	18440	11000	5200	2920
	sgCRBN-4	58360	53760	58880	56840	58080	55160	56120	54440	56040	51720	50800	48920	45640	41680
		57040	55480	54520	55600	58280	55520	57600	53720	51400	50200	51240	48240	43280	39400
		54480	54760	56840	57240	58560	60400	58200	60160	57040	56680	53280	52640	47720	44200
	sgCRBN-8	50520	46600	50360	50640	52840	52840	55400	54720	55680	51800	54760	52320	51360	49280
		51880	50440	51240	51280	52800	52920	53920	53080	51120	50000	50320	51240	49680	48320
		50840	47920	47360	50000	51360	51400	51920	50200	49960	47440	48600	49120	49240	47600
	Figure 7-figure supplement 1A, right panel			CTG luminescence signal
		DMSO	CC-220 (µM)
		DMSO	1e-05	3.162e-05	0.0001	0.0003162	0.001	0.003162	0.01	0.03162	0.1	0.3162	1	3.162	10
	sgNT-1	67680	64800	63200	63120	59160	47440	13040	1480	320	160	200	200	240	400
		67320	68840	66240	66680	61200	47920	14480	1760	560	160	240	320	240	480
		68520	68360	65000	67120	63720	49080	13960	1720	440	480	280	200	240	480
	sgUBE2G1-1	40880	43000	41440	44400	45680	39880	34880	25400	15560	7400	3120	1760	1320	1000
		40040	42240	39680	43480	44120	40920	35680	24600	14480	6920	2880	1720	1320	1160
		41920	42240	41960	44040	40080	38680	32760	24000	13920	6640	2840	1520	1040	1160
	sgUBE2G1-5	40800	39840	41720	42000	40320	37920	31480	20720	15600	6320	3200	1680	1120	960
		40840	42720	45760	43000	45360	40040	33480	22720	14440	7000	3480	1800	1280	1120
		41280	42640	44280	43480	43640	41120	33520	24680	14280	6200	3480	1720	1520	1640
	sgCRBN-4	64240	60880	66600	63080	62360	58880	59520	57600	60080	50560	48160	43520	38080	36480
		64360	61560	59360	64200	62160	62200	57800	57920	57680	51320	47520	41440	36600	34440
		62400	59800	61040	63800	63760	64080	59960	59120	59360	55760	51640	46040	42320	39440
	sgCRBN-8	57640	54320	55360	59080	60920	60080	59600	61000	60560	55720	59240	57640	56080	59160
		58520	55000	54800	57720	59200	59200	56400	59080	59720	56920	55120	56520	54440	56160
		54760	54240	52120	54560	58160	58880	56920	56960	55600	55320	54360	52760	55880	53200
	Figure 7-figure supplement 1C, left panel			CTG luminescence signal
		DMSO	LEN (µM)
		DMSO	1e-05	3.162e-05	0.0001	0.0003162	0.001	0.003162	0.01	0.03162	0.1	0.3162	1	3.162	10
	sgNT-1	73000	75440	73200	74680	75440	76840	74920	75520	69720	62520	50880	39360	24880	19920
		75840	77440	74760	75880	76280	75040	72920	72640	69360	62560	51360	40280	29200	23320
		77840	75800	77640	74360	76920	76520	75040	72480	69760	65720	53680	41040	31120	24360
	sgUBE2G1-1	63200	65680	64240	66240	65840	65520	67960	66840	66480	65760	65320	62280	58360	56600
		64680	63800	67560	66640	66600	65120	67120	66160	66160	62640	63000	60920	60600	55480
		63040	65480	67080	68960	64400	66080	65080	67160	65080	63720	61760	61920	56960	52520
	sgUBE2G1-5	67120	69840	70440	71640	70640	70120	70520	68440	66920	67560	65560	61200	59440	54800
		68760	70760	70080	70480	70560	71040	69160	68760	68800	68800	65880	64320	60720	57680
		68040	68640	70680	72080	70760	72040	72000	67680	67400	66840	65720	62400	59160	56280
	sgCRBN-4	76960	76720	77400	77440	75920	75080	75920	76200	77360	74200	73440	72320	66480	66440
		76040	77680	74560	76760	78960	76720	78280	75600	73720	73520	72640	70840	70120	66680
		77120	77000	77200	79080	78520	76960	75680	76880	75840	75760	75360	71360	71760	68680
	sgCRBN-8	82560	79520	80600	81000	82920	82000	79680	82120	78440	78680	80520	78520	78080	78040
		80240	81280	79320	80160	81840	82680	79880	82720	82080	80520	80880	76680	75440	78960
		80840	78640	76800	79920	81800	82160	85360	81280	80520	78840	78800	76040	76800	74480
	Figure 7-figure supplement 1C, middle panel			CTG luminescence signal
		DMSO	POM (µM)
		DMSO	1e-05	3.162e-05	0.0001	0.0003162	0.001	0.003162	0.01	0.03162	0.1	0.3162	1	3.162	10
	sgNT-1	73640	72880	72000	74480	74320	76680	74960	68880	65360	49040	27600	15240	11680	11280
		76720	76680	74800	76280	76400	77840	73000	74280	63960	51520	28960	16400	12920	13160
		76680	78000	78360	72840	76360	74520	75800	72640	64560	52920	30920	17680	13640	15680
	sgUBE2G1-1	64480	64800	64280	66920	65600	65840	65320	66960	64320	63640	60800	53640	44800	35160
		63560	63320	63760	65880	65480	68400	65080	66240	64000	61360	60480	51600	42840	34160
		65480	65960	66560	66320	67720	66080	66680	65600	63920	63520	55920	50920	41000	33840
	sgUBE2G1-5	69120	68840	69440	68200	70800	68480	70480	66920	66480	65080	59760	53760	42080	36000
		68560	68560	69960	70000	69800	70600	69560	69560	69200	63280	59920	54360	43800	34880
		67240	68800	69480	69680	71720	69600	69280	70520	65640	65080	59680	53280	46120	34520
	sgCRBN-4	76800	75560	78520	79040	77640	79040	76800	79360	76720	72920	72760	71680	67920	66000
		76600	76600	76680	76200	77920	77920	76480	78800	73520	73680	72600	70520	68480	63120
		76880	77720	79080	78320	79240	80200	76000	77960	78360	78040	75920	72840	69720	66280
	sgCRBN-8	82320	80360	79280	82720	83200	81480	83160	81760	83760	83800	82440	81600	80600	79240
		80120	80320	79640	79160	80360	82560	83560	84320	82160	79200	80760	79280	77560	78560
		80640	83560	78560	82400	82480	82360	81000	84800	81560	79760	78840	77840	77720	79120
	Figure 7-figure supplement 1C, right panel			CTG luminescence signal
		DMSO	CC-220 (µM)
		DMSO	1e-05	3.162e-05	0.0001	0.0003162	0.001	0.003162	0.01	0.03162	0.1	0.3162	1	3.162	10
	sgNT-1	78520	76520	76520	79360	77440	70240	58240	36840	14800	8920	9160	9520	9000	10360
		77600	80840	76320	75760	79120	72240	58440	32880	16360	9640	9160	9600	10560	11960
		80520	77120	79000	76560	77560	72600	58360	34200	15680	10360	9280	10880	12480	13480
	sgUBE2G1-1	64720	67160	65800	67680	69080	69360	67160	63960	56680	46400	37840	29400	23840	18680
		66120	65200	66240	67280	69560	68520	65840	63040	55760	46400	36080	26560	22400	20840
		64920	65800	66360	67560	66680	68520	66240	62040	53520	44560	33920	26960	21280	17600
	sgUBE2G1-5	70920	70080	71960	72400	69560	71960	68080	63400	58040	45200	35400	28120	22120	19560
		71280	69480	71760	73440	72920	73680	70920	66640	55800	48280	36520	28200	22200	21320
		70440	70840	71200	71360	72840	70920	71120	64320	57440	47200	36440	29120	22320	22200
	sgCRBN-4	78040	77320	79000	78240	81440	81360	76240	74120	74520	68880	68160	64160	59880	53640
		79840	76960	77680	81520	81520	78360	79360	75280	72800	69400	66960	64960	57960	58840
		79560	78440	81560	79960	81320	80040	78760	76240	74840	72200	70360	68160	65560	60840
	sgCRBN-8	82800	81640	82960	83760	83520	84720	84160	84240	84840	82160	85200	82160	81520	80760
		84160	84240	81720	81880	84120	87280	83600	84760	81400	81760	79720	82400	80320	81600
		81880	83840	82400	84640	85080	84680	85600	84320	84200	84760	82480	80280	79440	79000
