# Supplementary material for: UBE2G1 governs the destruction of cereblon neomorphic substrates
Source: eLife. 2018 Sep 20;7:e40958. doi: 10.7554/eLife.40958 (PMC6185104; doi:10.7554/eLife.40958)
Supplement: Supplementary file 1. [file elife-40958-supp1.xlsx]

## Sheet: Sheet1
Supplemental Table 1. Sequences of non-targeting and gene-specific guide RNAs used in this manuscript.
sgRNA	Target Sequence
sgNT-1	GTAGCGAACGTGTCCGGCGT
sgNT-2	GACCGGAACGATCTCGCGTA
sgNT-3	GGCAGTCGTTCGGTTGATAT
sgCRBN-4	GTCCTGCTGATCTCCTTCGC
sgCRBN-8	AAAATCCTGTTCTTCTCGAT
sgUBE2A-1	TGGACATACTTCAGAACCGT
sgUBE2A-2	ATGGAAGACACATCATAGGT
sgUBE2A-3	TCCGTCCGAGAACAACATAA
sgUBE2B-1	CTGGATTTCCAGGTTACAAG
sgUBE2B-2	GGCTCATGCGGGATTTCAAG
sgUBE2B-5	CAAATAAACCACCAACTGTT
sgUBE2C-1	GCAGGAGCTGATGACCCTCA
sgUBE2C-3	GCTGGTGACCTGCTTTGAGT
sgUBE2C-6	AGCGTCGCCGCCGCCCGTAA
sgUBE2D1-1	TCGATATTCTGAGGTCACAA
sgUBE2D1-2	CCACCTTGATATGCGCTATC
sgUBE2D1-3	CAGCCTGATAGCGCATATCA
sgUBE2D2-1	ATCACACAACAGAGAACAGA
sgUBE2D2-2	CGAGCAATCTCAGGCACTAA
sgUBE2D2-4	CCATTATTGTAGCTTGCCAA
sgUBE2D3-4	GGTGTAGGAACTTAGTGATT
sgUBE2D3-5	TACTTACTATCATCCCCAAC
sgUBE2D3-7	CAGAATGACAGCCCATATCA
sgUBE2D4-1	ACTACCTACCGGGCCCATGA
sgUBE2D4-2	AGGAATTAACCGACTTGCAG
sgUBE2D4-3	CCAGCGTTGACTGTGTCAAA
sgUBE2E1-1	GAATACACCACCCTCATACA
sgUBE2E1-3	ATATCCCTTCAAGCCTCCAA
sgUBE2E1-7	GCAACTCACCTGCAATTAGG
sgUBE2E3-1	CCTTCATATACAGAACCCGG
sgUBE2E3-2	TCTTACCTGCAATTAGGAGG
sgUBE2E3-3	TTCAAGCTTCTTACCTTTGG
sgUBE2G1-1	ATAGGGAGCCAGCGTTCCTC
sgUBE2G1-5	TAACCATACTTATCTTCCCC
sgUBE2G1-6	ACTGCTACTGCGAAGACAGC
sgUBE2G2-3	GTTGGGATGAAACATCTCAC
sgUBE2G2-4	AGAATTAACACTGAATCCTC
sgUBE2G2-7	GCTACGAGAGCAGCGCGGAG
sgUBE2H-2	TAGCATCGAGAGTAAACATG
sgUBE2H-5	CAAATTCATTAAGTCCTCCC
sgUBE2H-8	CAGTCCGGGCAAGAGGCGGA
sgUBE2I-5	ACAGGCACACTGTCCCCGAA
sgUBE2I-7	TCACCCGAATGTGTACCCTT
sgUBE2I-8	ACAGATCCTATTAGGAATAC
sgUBE2L3-2	CCAGCAACCAAAACCGACCA
sgUBE2L3-3	CCCAGCCTGAGCACCCGCTT
sgUBE2L3-7	CCGAAGCGGGTGCTCAGGCT
sgUBE2L6-6	CATTGGCATCATCGCTGGAC
sgUBE2L6-7	CGTTCTCGTCCACGTTGGGG
sgUBE2L6-8	CCTTGCACCAAGACTTGCCA
sgUBE2M-1	GTTGCCCTCGAGGTCAATGT
sgUBE2M-2	TCACCAAGAAGAGATACTGC
sgUBE2M-3	ACGTCTGCCTCAACATCCTC
sgUBE2N-2	ACTGTGCGGATCTGCAGTGC
sgUBE2N-3	CGGTTACCTTGATGATCCTG
sgUBE2N-4	CGGGTTCTGACAAGATGGCC
sgUBE2V1-4	ACGCAAGATGGCAGCCACCA
sgUBE2V1-6	TACAGCCTTAAAATAGAATG
sgUBE2V1-8	CTGTAACACTGTCCTTCGGG
sgUBE2V2-4	TAGGCGACGGTACAGTTAGC
sgUBE2V2-7	TAGGTCCACATTCTACTTTC
sgUBE2V2-8	GGCGACGGTACAGTTAGCTG
sgUBE2S-1	GGGCATCCGACACGTACTGC
sgUBE2S-2	AACTCACCAGCAGTACGTGT
sgUBE2S-7	AAACTCACCAGGGCCCTCGA
sgCDC34-1	GGGCACTAGCGGCCGAGCCA
sgCDC34-3	GCGCTCACCTCGTAGATGTT
sgCDC34-4	CACCTTCTCGCCCGCAAACG
sgUBE2K-1	GCAATGACAATAATACCGTG
sgUBE2K-4	AGCTGCAATGACTCTCCGCA
sgUBE2K-7	AATCAAGCGGGAGTTCAAGG
sgUBE2R2-2	GGTGAATAGGGGTAGTCAAT
sgUBE2R2-4	GCAGTGAGATTACACTTAAT
sgUBE2R2-8	GCAGATGACCAGCTCGCAGA
sgUBE2J1-2	TAACCTCTAAAGGCTGCGCA
sgUBE2J1-3	GGCTAATGGTCGATTTGAAG
sgUBE2J1-4	GGTTTCATGGGATACTCTGG
sgUBE2J2-2	CCGACGTCTCTATACTGCCC
sgUBE2J2-3	CCACCCGGACACGTGGAACC
sgUBE2J2-6	AGAATCCTTACCTTCATAAG
sgUBE2W-6	GCACCAGGTACCTTATATGA
sgUBE2W-7	TTCTAGGTGGATTGTAGACA
sgUBE2W-8	TTGAACACTCTTCTCATTTA
sgUBE2E2-1	CTATCCGTTTAAACCCCCTA
sgUBE2E2-7	GACAGTCCAAGCACTAGTGG
sgUBE2E2-8	GGAACTTGCAGAAATCACAT
sgUEVLD-3	ATTCTTACCATAGGTGTCCA
sgUEVLD-7	AAAATTACTGTGGTTGGAGG
sgUEVLD-8	AGGGACTAAAGGAGCCACGA
sgUBE2Z-1	GGAGAGTCCGACTGAGGAGG
sgUBE2Z-2	GTTGTCATCAGTTTGACCCG
sgUBE2Z-5	CAACGGGCAATAACACAGTG
sgAKTIP-3	TAGAAGACCCCTATGCAATT
sgAKTIP-4	CTTAATGCAGAGCGATAAGA
sgAKTIP-5	GGTGAAGAGAAGACATTAAC
sgUBE2O-2	CGTGCGCGTCCAGTGGTACC
sgUBE2O-4	GACTGTGCCGTCAAGCTCAT
sgUBE2O-7	GGTGCGCCTCATCCACGGCG
sgUBE2Q1-2	GGAGGTTATAGAGTTTACAC
sgUBE2Q1-4	GGAGTCTGATGACCCTAACT
sgUBE2Q1-7	GAAAGAGGAAGAGCCAGCTG
sgUBE2T-1	GGAGTGAGAAATCGGATCTG
sgUBE2T-7	TCCTCAAGAATGCCAGACAG
sgUBE2T-8	ACAGTTGCGATGTTGAGGGA
sgUBE2F-3	TTTCAGCTAACAGTAACCCC
sgUBE2F-4	TGAAAACAATGAAGCTTGTT
sgUBE2F-5	TTCCCCTGTCTCTGTGATGT
sgBIRC6-1	GAGTGGCTGGTGCTGCGGGA
sgBIRC6-2	GTAGTGTATGCCTCGTTTGT
sgBIRC6-8	GAGGCTGCCAAAGTTTGCAG
sgUBE2U-3	TCCATCATATCTTCACTTAC
sgUBE2U-6	AAGGTCTACAGAATTCAGTT
sgUBE2U-8	CTACAGAATTCAGTTTGGCA
sgUBE2Q2-4	ACTTACCCTCCTGAGAGAAC
sgUBE2Q2-6	AGATACTAAGAACAACAATT
sgUBE2Q2-8	GGTAACACCACTCGAACAAA
sgTSG101-3	TCCAGTAGCCATAGGCATAT
sgTSG101-5	ACAATCCCTGTGCCTTATAG
sgTSG101-6	TCACCATATGAATCCAAAAC
sgUBE2Q2L-6	TGCTGGGTCAAGGCCAGGAG
sgUBE2Q2L-7	GTGCTGGGTCAAGGCCAGGA
sgUBE2Q2L-8	CGGGTGCGCAGGGGGCGCGC
sgUBE2QL1-4	CAGACATCAGCCGTCGGACA
sgUBE2QL1-6	GCTTCACGTTCCAGTCGAAC
sgUBE2QL1-8	GAACGTGAAGCTGCACCAGG
sgUBE2NL-1	ATCAAAGGATTCCCCCTTTG
sgUBE2NL-2	TGATGGCCGAGCTGCCCCAC
sgUBE2NL-6	GTTTCCTTGATGATCCTGTG
